# Supplementary material for: Self-poled piezoelectric polymer composites via melt-state energy implantation
Source: Nat Commun. 2024 Jan 27;15:819. doi: 10.1038/s41467-024-45184-4 (PMC10821934; doi:10.1038/s41467-024-45184-4)
Supplement: Supplementary file 3 — Source Data [file 41467_2024_45184_MOESM3_ESM.xlsx]

## Sheet: Fig1e
Force(kN)	Displacement(mm)
6.25	0.86
6.25	0.86
6.42	0.86
6.9	0.86
7.89	0.87
9.35	0.9
11.3	0.95
13.45	1.01
15.7	1.08
18.03	1.16
20.52	1.23
23.08	1.31
25.71	1.38
28.47	1.46
31.51	1.53
35.2	1.6
39.4	1.67
44.01	1.75
46.29	1.82
50.25	1.88
53.98	1.94
57.49	1.99
60.6	2.05
63.77	2.1
67.5	2.14
71.73	2.19
76.07	2.24
80.67	2.29
85.15	2.34
89.18	2.39
92.42	2.43
94.95	2.47
97.4	2.5
100.2	2.53
103.55	2.56
107.34	2.6
111.4	2.63
115.33	2.67
119.15	2.7
122.84	2.74
125.88	2.77
128.27	2.8
130.56	2.83
133.22	2.85
136.26	2.88
139.67	2.91
143.22	2.94
146.91	2.97
150.7	3
154.22	3.03
157.15	3.07
159.58	3.09
161.83	3.12
164.46	3.14
167.36	3.16
170.5	3.19
173.85	3.21
177.23	3.24
180.67	3.27
183.99	3.3
186.85	3.33
189.21	3.35
190.88	3.37
191.7	3.39
191.84	3.41
191.05	3.41
188.94	3.41
184.87	3.41
180.74	3.4
177.64	3.38
175.55	3.37
174.19	3.36
172.28	3.35
169.54	3.34
166.03	3.32
161.69	3.31
157.08	3.28
152.51	3.26
148.48	3.23
145.1	3.2
142.91	3.18
141.38	3.16
139.47	3.15
136.84	3.13
133.35	3.11
129.29	3.09
124.89	3.07
120.59	3.04
116.69	3.01
113.31	2.98
110.99	2.96
109.25	2.93
107.31	2.92
104.68	2.9
101.4	2.88
97.64	2.86
93.55	2.83
89.48	2.79
85.76	2.77
82.66	2.73
80.3	2.7
78.56	2.68
76.78	2.66
74.84	2.64
73.68	2.62
71.12	2.6
66.2	2.58
61.93	2.54
58.11	2.5
54.97	2.45
52.58	2.42
50.49	2.38
48.14	2.35
45.51	2.31
42.5	2.28
39.36	2.24
36.09	2.19
32.74	2.14
29.57	2.09
26.83	2.03
24.55	1.97
22.81	1.92
21.37	1.87
20.24	1.83
19.19	1.79
18.33	1.76
17.58	1.72
16.86	1.69
16.22	1.66
15.67	1.63
15.09	1.61
14.65	1.58
14.17	1.56
13.69	1.54
13.31	1.51
12.94	1.49
12.6	1.47
12.26	1.45
11.98	1.43
11.64	1.41
11.44	1.4
11.16	1.38
10.86	1.37
10.65	1.35
10.45	1.34
10.24	1.32
10.04	1.31
9.8	1.29
9.59	1.28
9.46	1.27
9.29	1.25
9.08	1.24
8.91	1.23
8.74	1.22
8.6	1.21
8.47	1.2
8.3	1.19
8.12	1.17
8.06	1.17
7.92	1.16
7.78	1.15
7.65	1.14
7.54	1.13
7.44	1.12
7.34	1.11
7.2	1.1
7.13	1.1
7.03	1.09
6.93	1.08
6.83	1.07
6.72	1.07
6.66	1.06
6.59	1.06
6.49	1.05
6.42	1.04
6.35	1.04
6.28	1.03
6.25	1.02
6.11	1.02
6.04	1.01
6.01	1.01
5.94	1
5.94	1
5.91	0.99
5.91	0.98
5.91	0.98
5.87	0.98
5.84	0.97
5.77	0.96
5.7	0.96
5.67	0.96
5.6	0.95
5.5	0.95
5.5	0.94
5.46	0.93
5.36	0.93
5.32	0.93
5.26	0.92
5.29	0.92
5.29	0.91
5.26	0.91
5.19	0.9
5.12	0.9
5.12	0.9
5.09	0.9
5.05	0.89
5.05	0.89
5.02	0.88
4.98	0.88
4.98	0.88
4.95	0.87
4.95	0.87
4.88	0.87
4.85	0.86
4.81	0.86
4.74	0.85
4.74	0.85
4.68	0.85
4.64	0.84
4.61	0.84
4.61	0.84
4.57	0.84
4.54	0.83
4.54	0.83
4.47	0.83
4.47	0.82
4.44	0.82
4.4	0.82
4.37	0.82
4.4	0.81
4.33	0.81
4.33	0.81
4.3	0.8
4.27	0.8
4.27	0.8
4.23	0.8
4.2	0.8
4.16	0.79
4.13	0.79
4.13	0.79
4.13	0.79
4.1	0.78
4.1	0.78
4.06	0.78
4.06	0.78
4.06	0.78
3.99	0.77
3.99	0.77
3.99	0.77
3.96	0.77
3.99	0.77
3.96	0.76
3.93	0.76
3.93	0.76
3.93	0.76
3.89	0.76
3.86	0.75
3.86	0.75
3.86	0.75
3.82	0.75
3.82	0.74
3.79	0.74
3.79	0.74
3.79	0.74
3.79	0.74
3.72	0.74
3.72	0.73
3.72	0.73
3.69	0.73
3.69	0.73
3.69	0.73
3.65	0.73
3.69	0.72
3.69	0.72
3.65	0.72
3.58	0.72
3.62	0.72
3.62	0.72
3.58	0.72
3.58	0.71
3.52	0.71
3.55	0.71
3.52	0.71
3.52	0.71
3.52	0.7
3.52	0.7
3.48	0.7
3.48	0.7
3.45	0.7
3.45	0.69
3.38	0.69
3.48	0.69
3.45	0.69
3.41	0.69
3.41	0.69
3.41	0.69
3.38	0.68
3.34	0.68
3.34	0.68
3.34	0.68
3.31	0.68
3.34	0.68
3.34	0.68
3.31	0.67
3.34	0.67
3.31	0.67
3.31	0.67
3.28	0.67
3.28	0.67
3.24	0.67
3.24	0.66
3.24	0.66
3.24	0.66
3.21	0.66
3.24	0.66
3.21	0.66
3.17	0.66
3.17	0.65
3.17	0.65
3.21	0.65
3.21	0.65
3.21	0.65
3.17	0.65
3.14	0.65
3.14	0.64
3.11	0.64
3.07	0.64
3.11	0.64
3.11	0.64
3.07	0.64
3.11	0.64
3.04	0.63
3.07	0.64
3.07	0.63
3.04	0.63
3.04	0.63
3.04	0.63
3.04	0.63
3	0.62
3	0.62
3.04	0.62
2.97	0.62
2.93	0.62
2.97	0.62
2.97	0.62
2.97	0.62
2.97	0.61
2.93	0.61
2.9	0.61
2.93	0.61
2.9	0.61
2.93	0.61
2.9	0.61
2.9	0.6
2.9	0.6
2.9	0.6
2.87	0.6
2.87	0.6
2.87	0.6
2.87	0.6
2.83	0.6
2.87	0.6
2.83	0.59
2.8	0.59
2.8	0.59
2.8	0.59
2.8	0.59
2.8	0.59
2.8	0.59
2.8	0.58
2.8	0.58
2.76	0.58
2.76	0.58
2.73	0.58
2.73	0.58
2.73	0.58
2.73	0.57
2.66	0.57
2.73	0.57
2.73	0.57
2.7	0.57
2.7	0.57
2.66	0.57
2.7	0.57
2.7	0.57
2.7	0.56
2.66	0.56
2.7	0.56
2.63	0.56
2.63	0.56
2.63	0.56
2.63	0.56
2.66	0.56
2.63	0.56
2.59	0.55
2.63	0.55
2.59	0.55
2.59	0.55
2.63	0.55
2.56	0.55
2.59	0.54
2.56	0.54
2.53	0.55
2.56	0.54
2.53	0.54
2.56	0.54
2.56	0.54
2.56	0.54
2.53	0.54
2.53	0.54
2.53	0.53
2.49	0.53
2.49	0.53
2.49	0.53
2.46	0.53
2.46	0.53
2.49	0.53
2.46	0.52
2.46	0.52
2.42	0.52
2.46	0.52
2.42	0.52
2.42	0.52
2.42	0.52
2.46	0.52
2.39	0.52
2.42	0.51
2.42	0.51
2.39	0.51
2.35	0.51
2.35	0.51
2.35	0.51
2.35	0.51
2.35	0.51
2.35	0.51
2.35	0.5
2.32	0.51
2.32	0.5
2.32	0.5
2.35	0.5
2.35	0.5
2.32	0.5
2.32	0.5
2.32	0.5
2.29	0.49
2.32	0.49
2.32	0.49
2.32	0.49
2.39	0.49
2.63	0.49
3.21	0.5
4.23	0.53
5.6	0.58
7.07	0.65
8.02	0.72
9.87	0.81
11.81	0.88
13.89	0.96
15.94	1.04
18.09	1.12
20.42	1.2
22.81	1.27
25.47	1.35
28.4	1.44
32.19	1.52
36.53	1.62
37.28	1.69
38.82	1.76
39.53	1.8
43.63	1.84
49.23	1.9
54.56	1.98
60.26	2.06
65.31	2.13
71.05	2.21
76.78	2.28
81.53	2.35
85.39	2.41
89.01	2.46
92.66	2.51
96.62	2.55
100.89	2.59
105.29	2.63
109.73	2.68
113.83	2.72
117.38	2.76
120.55	2.79
123.18	2.83
125.74	2.86
128.54	2.88
131.72	2.91
135.23	2.94
138.89	2.97
142.68	3
146.5	3.03
150.12	3.06
153.05	3.09
155.58	3.12
157.97	3.15
160.63	3.17
163.47	3.19
166.68	3.21
169.85	3.24
173.13	3.27
176.48	3.29
179.62	3.32
182.52	3.34
184.84	3.36
186.58	3.38
187.67	3.4
187.91	3.41
187.54	3.42
185.83	3.42
182.14	3.42
178.15	3.41
174.94	3.4
172.82	3.38
171.42	3.37
169.58	3.36
167.02	3.35
163.37	3.34
159.1	3.32
154.42	3.3
149.88	3.27
145.88	3.24
142.47	3.21
140.32	3.19
138.75	3.18
136.87	3.16
134.24	3.15
130.73	3.13
126.66	3.11
122.33	3.08
117.92	3.05
114.07	3.02
110.79	2.99
108.33	2.97
106.66	2.95
104.68	2.93
102.08	2.91
98.84	2.89
95.08	2.87
91.02	2.84
86.99	2.81
83.27	2.78
80.09	2.75
77.67	2.72
75.93	2.69
74.09	2.67
71.83	2.65
69.61	2.63
68.35	2.61
64.59	2.59
59.78	2.56
55.85	2.52
52.54	2.47
50.19	2.43
48.24	2.4
46.09	2.37
43.39	2.34
40.42	2.3
37.35	2.26
34.14	2.22
30.86	2.17
27.86	2.11
25.13	2.05
22.98	1.99
21.23	1.94
19.87	1.89
18.74	1.84
17.79	1.8
16.93	1.76
16.22	1.73
15.53	1.69
14.88	1.66
14.27	1.63
13.76	1.6
13.28	1.57
12.8	1.55
12.36	1.52
12.02	1.5
11.64	1.47
11.27	1.45
10.89	1.43
10.58	1.41
10.31	1.39
10.04	1.37
9.73	1.35
9.49	1.33
9.22	1.31
8.98	1.29
8.74	1.28
8.47	1.26
8.26	1.24
8.02	1.23
7.85	1.21
7.65	1.2
7.44	1.18
7.24	1.17
7.07	1.16
6.9	1.14
6.69	1.13
6.59	1.12
6.42	1.11
6.25	1.09
6.08	1.08
5.97	1.07
5.84	1.06
5.73	1.05
5.63	1.04
5.56	1.03
5.56	1.02
5.53	1.01
5.43	1
5.29	0.99
5.26	0.98
5.19	0.98
5.12	0.97
5.05	0.96
4.95	0.95
4.88	0.94
4.81	0.93
4.68	0.92
4.54	0.92
4.47	0.91
4.4	0.9
4.33	0.89
4.23	0.89
4.2	0.88
4.1	0.87
4.03	0.87
3.99	0.86
3.93	0.85
3.86	0.85
3.79	0.84
3.72	0.84
3.69	0.83
3.65	0.82
3.62	0.82
3.58	0.81
3.52	0.81
3.45	0.81
3.41	0.8
3.34	0.79
3.34	0.79
3.31	0.78
3.28	0.78
3.21	0.77
3.21	0.77
3.17	0.76
3.14	0.76
3.11	0.75
3.07	0.75
3.07	0.75
3.04	0.74
2.97	0.74
2.97	0.73
2.93	0.73
2.93	0.73
2.9	0.72
2.9	0.72
2.87	0.71
2.87	0.71
2.83	0.7
2.83	0.7
2.8	0.7
2.76	0.69
2.8	0.69
2.76	0.69
2.7	0.68
2.73	0.68
2.7	0.68
2.66	0.67
2.63	0.67
2.66	0.66
2.59	0.66
2.56	0.66
2.56	0.66
2.53	0.65
2.56	0.65
2.53	0.64
2.46	0.64
2.46	0.64
2.46	0.64
2.46	0.63
2.39	0.63
2.39	0.62
2.39	0.62
2.39	0.62
2.35	0.61
2.35	0.61
2.35	0.61
2.32	0.6
2.29	0.6
2.32	0.6
2.29	0.6
2.29	0.59
2.29	0.59
2.25	0.59
2.22	0.58
2.18	0.58
2.25	0.58
2.18	0.58
2.18	0.57
2.15	0.57
2.15	0.57
2.12	0.57
2.15	0.56
2.15	0.56
2.12	0.56
2.12	0.56
2.08	0.55
2.08	0.55
2.08	0.55
2.05	0.54
2.01	0.54
2.05	0.54
2.01	0.54
2.01	0.53
2.01	0.53
1.98	0.53
1.98	0.53
1.95	0.52
1.98	0.52
1.95	0.52
1.91	0.52
1.91	0.52
1.91	0.51
1.91	0.51
1.91	0.51
1.91	0.5
1.88	0.5
1.91	0.5
1.84	0.5
1.88	0.5
1.84	0.49
1.84	0.49
1.84	0.49
1.84	0.49
1.81	0.49
1.81	0.48
1.81	0.48
1.78	0.48
1.81	0.48
1.81	0.48
1.78	0.47
1.78	0.47
1.78	0.47
1.74	0.47
1.71	0.46
1.71	0.46
1.74	0.46
1.71	0.46
1.71	0.45
1.67	0.45
1.67	0.45
1.67	0.45
1.67	0.45
1.67	0.45
1.67	0.44
1.64	0.44
1.61	0.44
1.64	0.44
1.64	0.44
1.61	0.43
1.61	0.43
1.61	0.43
1.61	0.43
1.57	0.43
1.61	0.42
1.57	0.42
1.57	0.42
1.57	0.42
1.57	0.42
1.57	0.42
1.57	0.41
1.54	0.41
1.54	0.41
1.57	0.41
1.5	0.41
1.57	0.4
1.5	0.4
1.54	0.4
1.47	0.4
1.47	0.4
1.47	0.4
1.47	0.39
1.47	0.39
1.47	0.39
1.47	0.39
1.43	0.39
1.43	0.38
1.43	0.38
1.47	0.38
1.43	0.38
1.43	0.38
1.4	0.38
1.37	0.37
1.4	0.37
1.4	0.37
1.37	0.37
1.4	0.37
1.4	0.37
1.4	0.36
1.4	0.36
1.37	0.36
1.37	0.36
1.37	0.36
1.33	0.36
1.37	0.35
1.33	0.36
1.33	0.35
1.37	0.35
1.33	0.35
1.3	0.35
1.3	0.35
1.33	0.34
1.26	0.34
1.26	0.34
1.26	0.34
1.3	0.34
1.3	0.34
1.26	0.33
1.3	0.33
1.26	0.33
1.26	0.33
1.26	0.33
1.26	0.33
1.26	0.33
1.26	0.32
1.26	0.32
1.23	0.32
1.23	0.32
1.2	0.32
1.23	0.32
1.23	0.31
1.2	0.32
1.23	0.31
1.23	0.31
1.2	0.31
1.23	0.31
1.2	0.31
1.2	0.31
1.16	0.31
1.16	0.3
1.16	0.3
1.16	0.3
1.2	0.3
1.16	0.3
1.16	0.3
1.16	0.3
1.2	0.29
1.16	0.29
1.13	0.29
1.16	0.29
1.13	0.29
1.13	0.29
1.13	0.29
1.13	0.28
1.13	0.28
1.09	0.28
1.09	0.28
1.13	0.28
1.09	0.28
1.09	0.28
1.13	0.27
1.09	0.27
1.09	0.27
1.13	0.27
1.09	0.27
1.06	0.27
1.09	0.27
1.06	0.27
1.09	0.26
1.09	0.26
1.06	0.26
1.03	0.26
1.06	0.26
1.06	0.26
1.06	0.26
1.06	0.26
1.06	0.25
1.06	0.25
1.06	0.25
1.03	0.25
1.06	0.25
1.03	0.25
1.09	0.25
1.06	0.24
1.03	0.24
1.03	0.24
1.03	0.24
0.99	0.24
1.03	0.24
1.09	0.24
1.26	0.24
1.64	0.25
2.25	0.28
3.11	0.33
4.16	0.4
5.43	0.47
6.86	0.55
7.99	0.63
9.39	0.71
11.2	0.79
13.18	0.87
15.09	0.95
17.17	1.03
19.32	1.11
21.68	1.19
24.17	1.27
27	1.35
30.52	1.44
32.43	1.54
34.58	1.61
34.45	1.68
36.43	1.73
39.84	1.78
44.25	1.84
49.06	1.91
54.01	1.99
58.79	2.07
64.08	2.15
69.48	2.22
74.97	2.29
80.57	2.37
86.38	2.43
92.15	2.5
97.71	2.56
103.17	2.62
108.19	2.68
112.67	2.73
116.45	2.77
119.46	2.81
122.4	2.85
125.47	2.88
128.92	2.91
132.47	2.94
136.19	2.97
140.05	3
144.04	3.04
147.59	3.07
150.66	3.1
153.29	3.12
155.75	3.15
158.38	3.18
161.18	3.2
164.22	3.22
167.29	3.25
170.47	3.27
173.64	3.29
176.65	3.32
179.34	3.34
181.77	3.37
183.51	3.39
184.64	3.41
185.18	3.42
185.08	3.43
184.05	3.43
181.43	3.43
177.6	3.42
174.5	3.41
172.34	3.4
171.05	3.39
169.2	3.38
166.57	3.37
162.96	3.35
158.65	3.34
154.04	3.31
149.44	3.29
145.41	3.26
142.06	3.24
139.91	3.21
138.34	3.19
136.46	3.18
133.8	3.17
130.32	3.15
126.22	3.13
121.88	3.1
117.51	3.07
113.66	3.04
110.38	3.02
107.99	2.99
106.28	2.97
104.23	2.96
101.67	2.94
98.39	2.92
94.57	2.9
90.54	2.87
86.51	2.84
82.79	2.81
79.62	2.78
77.09	2.75
75.31	2.72
73.4	2.7
70.98	2.68
68.28	2.66
65.62	2.63
64.36	2.61
60.36	2.58
55.68	2.55
52.13	2.5
49.67	2.47
47.86	2.43
45.71	2.4
43.26	2.37
40.29	2.34
37.08	2.29
33.87	2.25
30.66	2.2
27.59	2.15
24.99	2.09
22.84	2.03
21.13	1.97
19.77	1.93
18.67	1.88
17.72	1.84
16.9	1.8
16.15	1.76
15.46	1.73
14.85	1.7
14.34	1.66
13.76	1.64
13.28	1.61
12.8	1.58
12.39	1.55
11.98	1.53
11.61	1.51
11.27	1.49
10.89	1.47
10.58	1.44
10.28	1.42
10	1.4
9.73	1.38
9.46	1.36
9.18	1.34
8.94	1.32
8.7	1.3
8.43	1.28
8.19	1.27
7.95	1.25
7.71	1.24
7.54	1.22
7.34	1.2
7.13	1.19
6.96	1.17
6.79	1.16
6.59	1.15
6.38	1.14
6.21	1.12
6.04	1.11
5.94	1.09
5.8	1.08
5.63	1.07
5.6	1.06
5.56	1.05
5.46	1.04
5.43	1.03
5.26	1.02
5.19	1.01
5.12	1
5.05	0.99
4.98	0.98
4.92	0.97
4.74	0.96
4.68	0.95
4.57	0.94
4.51	0.94
4.4	0.93
4.3	0.92
4.2	0.91
4.13	0.9
4.03	0.89
3.99	0.89
3.89	0.88
3.82	0.87
3.79	0.87
3.72	0.86
3.65	0.85
3.58	0.85
3.55	0.84
3.48	0.83
3.41	0.83
3.38	0.82
3.34	0.82
3.31	0.81
3.24	0.81
3.24	0.8
3.17	0.8
3.11	0.79
3.11	0.79
3.07	0.78
3.04	0.78
3	0.77
2.97	0.76
2.93	0.76
2.9	0.76
2.9	0.75
2.8	0.75
2.8	0.74
2.8	0.74
2.76	0.73
2.73	0.73
2.7	0.72
2.66	0.72
2.66	0.72
2.63	0.71
2.59	0.7
2.56	0.7
2.56	0.69
2.53	0.69
2.53	0.69
2.49	0.68
2.49	0.68
2.42	0.67
2.46	0.67
2.42	0.67
2.42	0.66
2.39	0.66
2.39	0.66
2.35	0.65
2.35	0.65
2.29	0.65
2.32	0.64
2.29	0.64
2.29	0.63
2.22	0.63
2.25	0.63
2.18	0.62
2.18	0.62
2.18	0.62
2.15	0.61
2.15	0.61
2.15	0.61
2.15	0.6
2.12	0.6
2.12	0.6
2.08	0.59
2.12	0.59
2.05	0.58
2.08	0.58
1.98	0.58
1.98	0.58
1.98	0.57
1.98	0.57
1.95	0.57
1.98	0.56
1.98	0.56
1.95	0.56
1.88	0.56
1.91	0.55
1.91	0.55
1.88	0.55
1.88	0.54
1.88	0.54
1.84	0.54
1.84	0.54
1.84	0.53
1.84	0.53
1.78	0.53
1.81	0.52
1.78	0.52
1.78	0.52
1.78	0.52
1.78	0.51
1.74	0.51
1.71	0.51
1.74	0.5
1.74	0.5
1.74	0.5
1.67	0.5
1.71	0.5
1.67	0.49
1.71	0.49
1.64	0.49
1.64	0.49
1.64	0.48
1.64	0.48
1.61	0.48
1.64	0.48
1.61	0.47
1.57	0.47
1.61	0.47
1.57	0.47
1.57	0.47
1.57	0.46
1.54	0.46
1.5	0.46
1.5	0.45
1.5	0.45
1.5	0.45
1.54	0.45
1.5	0.45
1.47	0.44
1.47	0.44
1.43	0.44
1.43	0.44
1.47	0.43
1.47	0.43
1.43	0.43
1.4	0.43
1.37	0.43
1.4	0.43
1.4	0.42
1.4	0.42
1.37	0.42
1.37	0.42
1.4	0.42
1.37	0.41
1.33	0.41
1.33	0.41
1.33	0.41
1.33	0.4
1.3	0.4
1.3	0.4
1.3	0.4
1.3	0.4
1.3	0.4
1.26	0.39
1.3	0.39
1.3	0.39
1.3	0.39
1.26	0.39
1.26	0.39
1.23	0.38
1.26	0.38
1.23	0.38
1.3	0.38
1.26	0.37
1.2	0.38
1.23	0.37
1.23	0.37
1.2	0.37
1.2	0.37
1.2	0.36
1.2	0.36
1.2	0.36
1.13	0.36
1.16	0.36
1.16	0.36
1.16	0.36
1.16	0.35
1.16	0.35
1.16	0.35
1.13	0.35
1.09	0.35
1.13	0.34
1.13	0.34
1.09	0.34
1.09	0.34
1.06	0.34
1.13	0.34
1.09	0.33
1.09	0.34
1.09	0.33
1.06	0.33
1.09	0.33
1.06	0.33
1.06	0.33
1.06	0.32
1.06	0.32
1.03	0.32
1.09	0.32
1.03	0.32
1.03	0.32
1.03	0.32
1.03	0.32
1.06	0.31
1.03	0.31
1.03	0.31
1.03	0.31
1.06	0.31
1.03	0.31
0.99	0.3
0.99	0.3
0.99	0.3
1.03	0.3
1.03	0.3
0.99	0.3
0.99	0.3
0.96	0.29
0.96	0.29
0.96	0.29
0.96	0.29
0.99	0.29
0.96	0.29
0.99	0.28
0.96	0.28
0.96	0.28
0.92	0.28
0.96	0.28
0.96	0.28
0.92	0.28
0.92	0.28
0.92	0.27
0.96	0.27
0.92	0.27
0.92	0.27
0.92	0.27
0.96	0.27
0.89	0.27
0.92	0.27
0.89	0.26
0.92	0.26
0.89	0.26
0.89	0.26
0.89	0.26
0.85	0.26
0.89	0.26
0.89	0.26
0.85	0.25
0.85	0.25
0.85	0.25
0.89	0.25
0.85	0.25
0.89	0.25
0.85	0.25
0.82	0.25
0.82	0.24
0.85	0.24
0.85	0.24
0.85	0.24
0.85	0.24
0.82	0.24
0.82	0.24
0.82	0.24
0.82	0.24
0.82	0.23
0.79	0.23
0.82	0.23
0.85	0.23
0.82	0.23
0.79	0.23
0.79	0.23
0.79	0.23
0.82	0.22
0.82	0.22
0.79	0.22
0.75	0.22
0.82	0.22
0.85	0.22
0.99	0.22
1.33	0.23
1.88	0.26
2.73	0.31
3.65	0.38
4.78	0.45
6.08	0.53
7.51	0.61
8.3	0.69
10.14	0.77
12.05	0.85
13.96	0.93
15.98	1.01
18.06	1.09
20.24	1.17
22.57	1.25
25.09	1.33
28.17	1.42
31.96	1.51
31.1	1.6
34.48	1.66
34.11	1.71
36.94	1.76
40.87	1.81
45.3	1.88
50.32	1.95
54.86	2.04
59.92	2.11
65.28	2.19
70.67	2.26
76.2	2.33
81.77	2.4
87.61	2.47
93.38	2.53
99.08	2.6
104.68	2.65
109.97	2.71
114.27	2.76
117.75	2.81
121.03	2.85
124.34	2.88
127.99	2.92
131.82	2.95
135.64	2.98
139.5	3.01
143.36	3.05
147.08	3.08
150.19	3.11
152.78	3.14
155.34	3.16
157.97	3.19
160.8	3.21
163.74	3.23
166.78	3.26
169.92	3.28
173.06	3.31
176.07	3.33
178.76	3.35
181.12	3.37
182.83	3.39
184.02	3.41
184.67	3.42
184.6	3.43
183.71	3.44
181.22	3.44
177.57	3.44
174.46	3.42
172.41	3.41
171.05	3.4
169.2	3.39
166.54	3.38
162.96	3.37
158.69	3.35
154.04	3.33
149.54	3.3
145.48	3.27
142.13	3.25
139.88	3.22
138.37	3.21
136.39	3.19
133.76	3.18
130.35	3.16
126.29	3.14
121.85	3.12
117.58	3.09
113.66	3.06
110.28	3.03
107.99	3.01
106.25	2.98
104.23	2.97
101.64	2.95
98.39	2.93
94.54	2.91
90.47	2.88
86.41	2.85
82.79	2.82
79.55	2.79
77.12	2.76
75.28	2.74
73.3	2.71
70.91	2.69
68.11	2.67
65.11	2.64
63.47	2.62
60.84	2.6
55.89	2.57
52.17	2.52
49.64	2.49
47.83	2.45
45.71	2.42
43.22	2.39
40.32	2.36
37.08	2.32
33.87	2.27
30.62	2.22
27.59	2.17
24.92	2.11
22.77	2.05
21.17	2
19.83	1.95
18.67	1.9
17.75	1.86
16.93	1.82
16.22	1.78
15.57	1.75
14.92	1.72
14.37	1.69
13.86	1.66
13.38	1.63
12.9	1.6
12.46	1.58
12.08	1.55
11.71	1.53
11.37	1.51
11.03	1.48
10.69	1.46
10.38	1.44
10.14	1.42
9.83	1.4
9.52	1.38
9.29	1.36
9.05	1.34
8.81	1.32
8.57	1.31
8.3	1.29
8.06	1.27
7.89	1.25
7.65	1.24
7.44	1.22
7.2	1.21
7.07	1.19
6.83	1.18
6.66	1.16
6.52	1.15
6.35	1.14
6.14	1.12
6.01	1.11
5.84	1.1
5.73	1.09
5.63	1.08
5.53	1.07
5.5	1.06
5.43	1.05
5.39	1.04
5.22	1.03
5.15	1.02
5.09	1.01
5.02	1
4.92	0.99
4.85	0.98
4.71	0.97
4.61	0.96
4.54	0.95
4.47	0.94
4.33	0.93
4.23	0.93
4.16	0.92
4.1	0.91
4.03	0.9
3.93	0.9
3.86	0.89
3.79	0.88
3.75	0.88
3.69	0.87
3.62	0.86
3.58	0.86
3.48	0.85
3.48	0.85
3.41	0.84
3.38	0.83
3.34	0.83
3.28	0.82
3.21	0.82
3.17	0.81
3.14	0.81
3.11	0.8
3.04	0.8
3.04	0.79
2.97	0.78
2.97	0.78
2.9	0.77
2.87	0.77
2.87	0.76
2.83	0.76
2.76	0.75
2.76	0.75
2.76	0.75
2.7	0.74
2.66	0.74
2.63	0.73
2.63	0.73
2.56	0.72
2.56	0.72
2.53	0.72
2.53	0.71
2.49	0.71
2.49	0.71
2.46	0.7
2.46	0.7
2.39	0.69
2.39	0.69
2.39	0.69
2.39	0.68
2.32	0.68
2.32	0.68
2.29	0.67
2.29	0.67
2.25	0.66
2.25	0.66
2.29	0.66
2.22	0.66
2.22	0.65
2.18	0.65
2.18	0.64
2.12	0.64
2.15	0.64
2.15	0.63
2.08	0.63
2.12	0.63
2.12	0.62
2.08	0.62
2.08	0.62
2.08	0.62
2.05	0.61
2.01	0.61
2.01	0.61
2.01	0.6
1.98	0.6
1.98	0.6
1.95	0.59
1.95	0.59
1.91	0.59
1.91	0.59
1.95	0.58
1.91	0.58
1.88	0.58
1.88	0.57
1.88	0.57
1.88	0.57
1.84	0.57
1.84	0.56
1.81	0.56
1.81	0.56
1.81	0.56
1.81	0.55
1.78	0.55
1.78	0.55
1.78	0.54
1.78	0.54
1.74	0.54
1.71	0.54
1.71	0.53
1.71	0.53
1.71	0.53
1.71	0.53
1.67	0.53
1.64	0.52
1.67	0.52
1.67	0.52
1.64	0.52
1.64	0.51
1.61	0.51
1.61	0.51
1.61	0.51
1.61	0.5
1.61	0.5
1.57	0.5
1.54	0.5
1.54	0.5
1.57	0.49
1.57	0.49
1.54	0.49
1.54	0.49
1.54	0.49
1.5	0.48
1.5	0.48
1.5	0.48
1.5	0.48
1.5	0.47
1.47	0.47
1.47	0.47
1.43	0.47
1.43	0.47
1.43	0.47
1.43	0.46
1.43	0.46
1.43	0.46
1.4	0.45
1.37	0.45
1.37	0.45
1.37	0.45
1.4	0.45
1.37	0.45
1.33	0.44
1.37	0.44
1.37	0.44
1.33	0.44
1.37	0.44
1.33	0.43
1.33	0.43
1.33	0.43
1.33	0.43
1.3	0.43
1.3	0.43
1.3	0.42
1.26	0.42
1.26	0.42
1.26	0.42
1.26	0.42
1.3	0.42
1.26	0.41
1.23	0.41
1.23	0.41
1.23	0.41
1.23	0.41
1.23	0.41
1.2	0.4
1.2	0.4
1.2	0.4
1.16	0.4
1.2	0.4
1.16	0.4
1.16	0.39
1.2	0.39
1.2	0.39
1.16	0.39
1.13	0.39
1.13	0.39
1.16	0.38
1.13	0.38
1.13	0.38
1.13	0.38
1.13	0.38
1.13	0.37
1.09	0.38
1.13	0.37
1.16	0.37
1.09	0.37
1.09	0.37
1.13	0.37
1.13	0.36
1.09	0.36
1.09	0.36
1.09	0.36
1.06	0.36
1.09	0.36
1.09	0.36
1.06	0.35
1.06	0.35
1.06	0.35
1.06	0.35
1.06	0.35
1.03	0.35
1.03	0.35
1.03	0.35
1.03	0.34
1.03	0.34
1.03	0.34
0.99	0.34
0.99	0.34
0.99	0.34
0.99	0.33
1.03	0.33
0.99	0.33
1.03	0.33
0.96	0.33
0.99	0.33
0.99	0.33
0.96	0.33
0.99	0.33
0.96	0.32
0.96	0.32
0.96	0.32
0.92	0.32
0.96	0.32
0.92	0.32
0.96	0.32
0.92	0.31
0.92	0.31
0.92	0.31
0.92	0.31
0.92	0.31
0.92	0.31
0.92	0.31
0.92	0.31
0.92	0.3
0.92	0.3
0.89	0.3
0.89	0.3
0.92	0.3
0.89	0.3
0.92	0.3
0.85	0.29
0.89	0.29
0.89	0.29
0.85	0.29
0.89	0.29
0.89	0.29
0.89	0.29
0.89	0.28
0.85	0.28
0.85	0.28
0.85	0.28
0.82	0.28
0.82	0.28
0.82	0.28
0.85	0.28
0.85	0.28
0.82	0.27
0.85	0.27
0.82	0.27
0.82	0.27
0.82	0.27
0.82	0.27
0.85	0.27
0.82	0.27
0.82	0.27
0.82	0.26
0.82	0.26
0.82	0.26
0.82	0.26
0.82	0.26
0.79	0.26
0.79	0.26
0.82	0.26
0.89	0.26
1.03	0.26
1.3	0.27
1.95	0.29
2.73	0.34
3.65	0.41
4.78	0.48
6.11	0.56
7.48	0.64
8.3	0.72
10.14	0.8
12.02	0.89
13.86	0.96
15.91	1.04
17.92	1.12
20.18	1.2
22.57	1.29
25.33	1.37
28.98	1.46
30.04	1.56
32.57	1.62
32.5	1.69
34.93	1.73
38.13	1.79
42.16	1.85
46.77	1.92
51.69	2
56.43	2.08
61.69	2.16
67.15	2.23
72.72	2.31
78.25	2.38
84.05	2.45
89.82	2.51
95.63	2.57
101.26	2.63
106.72	2.69
111.47	2.74
115.53	2.79
118.74	2.83
121.82	2.87
124.99	2.9
128.51	2.93
132.3	2.96
136.02	3
139.84	3.03
143.77	3.06
147.39	3.09
150.49	3.12
153.12	3.15
155.58	3.18
158.21	3.2
161.04	3.22
164.01	3.24
167.12	3.27
170.16	3.29
173.37	3.32
176.34	3.34
179.07	3.36
181.39	3.38
183.2	3.4
184.4	3.42
184.94	3.43
184.87	3.45
183.92	3.45
181.26	3.45
177.5	3.45
174.43	3.43
172.31	3.42
171.05	3.41
169.2	3.4
166.47	3.39
162.85	3.38
158.55	3.35
153.91	3.34
149.44	3.31
145.37	3.28
141.99	3.26
139.77	3.23
138.27	3.22
136.33	3.2
133.66	3.19
130.21	3.17
126.12	3.15
121.75	3.13
117.45	3.1
113.52	3.07
110.14	3.04
107.78	3.01
106.11	2.99
104.13	2.98
101.5	2.96
98.26	2.94
94.43	2.92
90.37	2.89
86.31	2.86
82.62	2.83
79.45	2.79
77.02	2.77
75.11	2.75
73.13	2.72
70.71	2.7
67.94	2.68
64.9	2.65
63.26	2.63
60.74	2.6
55.75	2.58
51.96	2.53
49.44	2.49
47.66	2.46
45.54	2.43
43.05	2.4
40.11	2.36
36.84	2.32
33.7	2.28
30.45	2.23
27.41	2.17
24.82	2.12
22.74	2.06
21.06	2
19.77	1.95
18.64	1.91
17.62	1.87
16.86	1.83
16.15	1.8
15.5	1.76
14.92	1.73
14.34	1.7
13.83	1.67
13.35	1.64
12.9	1.62
12.46	1.59
12.08	1.56
11.71	1.54
11.33	1.51
11.03	1.49
10.69	1.47
10.38	1.45
10.1	1.43
9.76	1.41
9.52	1.39
9.29	1.37
9.01	1.35
8.77	1.33
8.57	1.31
8.33	1.3
8.09	1.28
7.89	1.26
7.61	1.25
7.44	1.23
7.24	1.22
7.07	1.2
6.86	1.19
6.66	1.17
6.49	1.16
6.31	1.15
6.18	1.14
5.97	1.12
5.8	1.11
5.7	1.1
5.63	1.09
5.53	1.08
5.46	1.07
5.39	1.06
5.36	1.05
5.26	1.04
5.12	1.02
5.05	1.02
4.98	1
4.92	1
4.81	0.99
4.71	0.98
4.61	0.97
4.51	0.96
4.4	0.95
4.27	0.94
4.23	0.94
4.16	0.93
4.06	0.92
3.99	0.91
3.89	0.91
3.86	0.9
3.75	0.89
3.69	0.89
3.65	0.88
3.58	0.87
3.55	0.87
3.48	0.86
3.41	0.86
3.38	0.85
3.31	0.84
3.28	0.84
3.24	0.83
3.17	0.83
3.14	0.82
3.11	0.81
3.04	0.81
3	0.8
2.97	0.8
2.97	0.8
2.9	0.79
2.9	0.78
2.83	0.78
2.8	0.78
2.8	0.77
2.73	0.77
2.7	0.76
2.63	0.76
2.63	0.75
2.59	0.75
2.59	0.75
2.56	0.74
2.53	0.74
[truncated: 51,084 more rows]

## Sheet: Fig2b
Wavenumber(cm-1)	EI-PBf	CP-PBf
674.975	97.9183	97.9214
676.903	97.8926	96.5316
678.832	98.1791	95.9423
680.76	98.1739	95.8353
682.688	98.3206	96.0477
684.617	98.662	96.8255
686.545	98.7225	96.5579
688.474	98.6504	96.1971
690.403	98.6545	96.2621
692.331	98.6969	96.5382
694.26	98.6483	97.0048
696.188	98.6184	97.3154
698.116	98.7454	97.2879
700.045	98.8727	97.1516
701.973	99.0306	97.1358
703.902	99.0612	97.1942
705.83	98.9625	97.1783
707.759	98.9156	97.2247
709.687	98.863	97.4584
711.616	98.9258	97.4977
713.544	99.0548	97.1982
715.473	99.0452	97.0966
717.401	98.9732	97.4043
719.33	99.0457	97.4679
721.258	99.1245	97.3009
723.187	99.1048	97.1997
725.115	99.0225	97.2064
727.044	98.8452	97.205
728.972	98.7096	97.0486
730.901	98.7332	97.179
732.829	98.7567	97.3799
734.758	98.836	97.4615
736.686	98.9413	97.5086
738.615	99.0121	97.4973
740.543	99.0195	97.4262
742.472	98.9872	97.3349
744.4	98.7946	97.5295
746.329	98.8464	97.3074
748.257	99.049	96.9927
750.186	98.8742	96.909
752.114	98.5958	97.1156
754.043	98.5418	97.081
755.971	98.415	96.8264
757.9	97.9643	96.847
759.828	96.9358	96.184
761.757	94.9679	94.1095
763.685	93.312	92.575
765.614	94.4558	93.6337
767.542	96.7619	95.6448
769.471	98.2218	96.9475
771.399	98.8242	97.4156
773.328	99.0447	97.6179
775.256	99.1695	97.7831
777.185	99.2774	97.7545
779.113	99.3013	97.702
781.042	99.3401	97.8347
782.97	99.4135	97.8377
784.899	99.4057	97.647
786.827	99.3432	97.4813
788.756	99.3376	97.3242
790.684	99.025	97.0896
792.613	98.1274	96.5435
794.541	97.0336	95.6151
796.47	96.9667	95.5564
798.398	97.8583	96.5266
800.327	98.4274	97.076
802.255	98.628	97.2223
804.184	98.7154	97.1802
806.112	98.7243	97.0314
808.041	98.7266	97.0528
809.969	98.7152	97.1894
811.898	98.8199	97.2135
813.826	98.8355	97.1388
815.755	98.766	97.0161
817.683	98.7511	96.971
819.612	98.7357	96.8556
821.54	98.6736	96.7309
823.469	98.5248	96.7447
825.397	98.3875	96.7532
827.326	98.3512	96.6398
829.254	98.3175	96.4523
831.183	98.1695	95.9957
833.111	98.0902	95.8763
835.04	97.9801	96.088
836.968	97.7672	96.0793
838.897	97.4502	95.912
840.825	97.2836	95.7331
842.754	97.355	95.6967
844.682	97.4822	95.8025
846.611	97.5188	95.8882
848.539	97.6184	95.9534
850.468	97.6921	96.1621
852.396	97.3772	95.9773
854.325	97.0564	95.7425
856.253	97.3007	95.9565
858.182	97.7197	96.3016
860.11	97.9746	96.4903
862.039	97.9961	96.4178
863.967	97.7238	96.1878
865.896	96.8642	95.4264
867.824	94.8823	93.6663
869.753	91.8816	90.983
871.681	89.7552	89.0337
873.61	89.7681	88.9334
875.538	90.9235	89.817
877.467	92.1192	90.8134
879.395	93.1096	91.6698
881.324	93.9195	92.3402
883.252	94.6024	92.926
885.181	95.2371	93.5953
887.109	95.9113	94.273
889.038	96.6204	94.8874
890.966	97.2775	95.533
892.895	97.7991	96.1223
894.823	98.2074	96.4506
896.752	98.5009	96.6616
898.68	98.6908	96.8117
900.609	98.8201	96.8881
902.537	98.8963	97.0217
904.466	98.9608	97.1155
906.394	99.0365	97.1388
908.323	99.1418	97.195
910.251	99.2587	97.2897
912.18	99.3975	97.4627
914.108	99.5358	97.6119
916.037	99.6867	97.7075
917.965	99.7699	97.7627
919.894	99.7895	97.8336
921.822	99.7974	97.8437
923.751	99.821	97.8424
925.679	99.8345	97.8898
927.608	99.8566	97.8978
929.536	99.8716	97.8851
931.465	99.8692	97.8864
933.393	99.8625	97.8604
935.322	99.838	97.8687
937.25	99.8312	97.9256
939.179	99.8138	97.8617
941.107	99.7707	97.7841
943.036	99.7257	97.7703
944.964	99.7199	97.7219
946.893	99.7091	97.7016
948.821	99.6785	97.6191
950.75	99.6701	97.5933
952.678	99.6692	97.6374
954.607	99.6924	97.7362
956.535	99.6856	97.782
958.464	99.6606	97.8158
960.392	99.658	97.8148
962.321	99.6315	97.7357
964.249	99.5537	97.6596
966.178	99.4455	97.6116
968.106	99.2972	97.4712
970.035	99.0068	97.1373
971.963	98.5349	96.7381
973.892	98.0356	96.3663
975.82	97.8752	96.2131
977.749	98.1771	96.4663
979.677	98.6341	96.807
981.606	98.9544	97.0591
983.534	99.1258	97.2127
985.463	99.2188	97.3146
987.391	99.2587	97.3103
989.32	99.2762	97.2865
991.248	99.3088	97.3339
993.177	99.3267	97.3518
995.105	99.3252	97.3537
997.034	99.3103	97.3972
998.962	99.2945	97.3705
1000.89	99.2798	97.3003
1002.82	99.2368	97.2726
1004.75	99.1999	97.2606
1006.68	99.1485	97.2524
1008.61	99.0928	97.2296
1010.53	99.0551	97.1611
1012.46	99.0085	97.1408
1014.39	99.0002	97.127
1016.32	98.9651	97.0854
1018.25	98.8839	97.0269
1020.18	98.8321	96.9443
1022.1	98.7943	96.9057
1024.03	98.7446	96.8331
1025.96	98.7004	96.7933
1027.89	98.6554	96.7953
1029.82	98.6499	96.8024
1031.75	98.6417	96.7777
1033.67	98.6126	96.761
1035.6	98.5733	96.7526
1037.53	98.5272	96.7293
1039.46	98.5066	96.6611
1041.39	98.4651	96.5464
1043.32	98.3786	96.4633
1045.25	98.3066	96.4061
1047.17	98.2155	96.315
1049.1	98.0981	96.2291
1051.03	97.9574	96.1366
1052.96	97.8225	95.9902
1054.89	97.7227	95.8293
1056.82	97.596	95.7118
1058.75	97.4598	95.5913
1060.67	97.3209	95.5224
1062.6	97.1423	95.3653
1064.53	96.9235	95.1182
1066.46	96.6625	94.8989
1068.39	96.4459	94.668
1070.32	96.3804	94.6208
1072.24	96.5908	94.836
1074.17	96.9952	95.1965
1076.1	97.4066	95.4984
1078.03	97.6859	95.7464
1079.96	97.8531	95.9039
1081.89	97.9777	96.0323
1083.82	98.0924	96.1343
1085.74	98.178	96.26
1087.67	98.2514	96.332
1089.6	98.2979	96.3566
1091.53	98.3127	96.3911
1093.46	98.2989	96.4029
1095.39	98.2684	96.3859
1097.32	98.2078	96.3367
1099.24	98.1378	96.2808
1101.17	98.1464	96.2907
1103.1	98.2013	96.3481
1105.03	98.2222	96.3424
1106.96	98.2124	96.2737
1108.89	98.1857	96.2384
1110.82	98.1433	96.2843
1112.74	98.119	96.2712
1114.67	98.148	96.2453
1116.6	98.1756	96.2642
1118.53	98.1815	96.2773
1120.46	98.2003	96.2349
1122.39	98.2036	96.2168
1124.32	98.1988	96.1927
1126.24	98.1958	96.1568
1128.17	98.1422	96.1587
1130.1	98.0472	96.0954
1132.03	97.9368	95.934
1133.96	97.801	95.8261
1135.89	97.637	95.6806
1137.81	97.455	95.4773
1139.74	97.2482	95.2829
1141.67	97.0354	95.0587
1143.6	96.7916	94.8284
1145.53	96.5502	94.6242
1147.46	96.3741	94.4606
1149.38	96.2645	94.3604
1151.31	96.253	94.3872
1153.24	96.3826	94.4682
1155.17	96.5826	94.6043
1157.1	96.7211	94.7153
1159.03	96.7422	94.7235
1160.96	96.6874	94.666
1162.88	96.5577	94.4955
1164.81	96.3365	94.2327
1166.74	96.0542	93.9959
1168.67	95.7046	93.7308
1170.6	95.2943	93.2851
1172.53	94.8173	92.7828
1174.46	94.2003	92.2368
1176.38	93.3987	91.5341
1178.31	92.3741	90.6753
1180.24	91.4306	89.8828
1182.17	91.0638	89.5535
1184.1	91.3629	89.794
1186.03	91.9441	90.3036
1187.95	92.5486	90.8256
1189.88	93.0877	91.2586
1191.81	93.5394	91.6664
1193.74	93.8751	92.0238
1195.67	94.1402	92.2793
1197.6	94.3445	92.4393
1199.53	94.4535	92.5456
1201.45	94.4193	92.5767
1203.38	94.2761	92.4721
1205.31	93.9638	92.2363
1207.24	93.5056	91.8996
1209.17	92.9303	91.4317
1211.1	92.3747	90.9849
1213.03	92.1088	90.7931
1214.95	92.2734	90.9464
1216.88	92.7878	91.3876
1218.81	93.5125	92.003
1220.74	94.249	92.6122
1222.67	94.9379	93.1897
1224.6	95.5211	93.6707
1226.53	95.9929	94.0657
1228.45	96.357	94.3888
1230.38	96.6368	94.6155
1232.31	96.8501	94.7974
1234.24	97.0199	94.9662
1236.17	97.1425	95.1049
1238.1	97.24	95.2053
1240.03	97.3274	95.2662
1241.95	97.3964	95.3517
1243.88	97.471	95.4267
1245.81	97.5614	95.4816
1247.74	97.6527	95.5607
1249.67	97.7764	95.6907
1251.6	97.9159	95.8095
1253.52	98.0493	95.9498
1255.45	98.1994	96.1338
1257.38	98.3468	96.2719
1259.31	98.4535	96.3967
1261.24	98.5098	96.4885
1263.17	98.5402	96.5289
1265.1	98.5732	96.541
1267.02	98.614	96.5317
1268.95	98.643	96.5205
1270.88	98.6518	96.5344
1272.81	98.6428	96.5158
1274.74	98.618	96.4969
1276.67	98.6183	96.4867
1278.59	98.6409	96.4916
1280.52	98.6629	96.518
1282.45	98.6768	96.5518
1284.38	98.7001	96.5746
1286.31	98.7231	96.6054
1288.24	98.7477	96.6432
1290.16	98.785	96.6595
1292.09	98.8264	96.7006
1294.02	98.8823	96.7642
1295.95	98.9866	96.8681
1297.88	99.1186	96.9919
1299.81	99.2398	97.0826
1301.74	99.3467	97.1899
1303.66	99.4568	97.2775
1305.59	99.5334	97.366
1307.52	99.58	97.415
1309.45	99.6095	97.4521
1311.38	99.6445	97.472
1313.31	99.6719	97.4256
1315.24	99.6709	97.406
1317.16	99.6649	97.3955
1319.09	99.6753	97.4129
1321.02	99.6744	97.4736
1322.95	99.6605	97.4841
1324.88	99.6606	97.4834
1326.81	99.6615	97.4506
1328.73	99.6647	97.4539
1330.66	99.6651	97.4385
1332.59	99.6588	97.4263
1334.52	99.6539	97.4113
1336.45	99.666	97.374
1338.38	99.6927	97.3187
1340.31	99.7096	97.3464
1342.23	99.707	97.443
1344.16	99.6956	97.4678
1346.09	99.6974	97.4624
1348.02	99.7064	97.48
1349.95	99.7098	97.4946
1351.88	99.7149	97.4831
1353.81	99.717	97.476
1355.73	99.7203	97.4977
1357.66	99.6945	97.4903
1359.59	99.6659	97.4202
1361.52	99.6243	97.2825
1363.45	99.5461	97.2028
1365.38	99.4449	97.1896
1367.31	99.3478	97.0919
1369.23	99.2178	96.9562
1371.16	99.0679	96.7832
1373.09	98.8795	96.5195
1375.02	98.5706	96.2767
1376.95	98.2007	96.0024
1378.88	97.7164	95.5757
1380.81	97.2107	95.1288
1382.73	96.9851	94.8865
1384.66	97.1689	94.9565
1386.59	97.4799	95.1506
1388.52	97.7023	95.3894
1390.45	97.7084	95.3994
1392.38	97.6161	95.223
1394.3	97.4046	94.8529
1396.23	97.0702	94.4971
1398.16	96.7323	94.1991
1400.09	96.4108	93.9823
1402.02	96.2472	93.8869
1403.95	96.2179	93.8568
1405.88	96.304	94.0309
1407.8	96.496	94.2912
1409.73	96.7887	94.6094
1411.66	97.2544	95.0747
1413.59	97.832	95.65
1415.52	98.3713	96.1062
1417.45	98.7389	96.3185
1419.38	98.8353	96.4808
1421.3	98.7103	96.5236
1423.23	98.6034	96.3553
1425.16	98.6587	96.4
1427.09	98.8756	96.6087
1429.02	99.0806	96.7351
1430.95	99.2177	96.9053
1432.87	99.3684	97.0941
1434.8	99.5297	97.1513
1436.73	99.6669	97.231
1438.66	99.7435	97.4439
1440.59	99.7922	97.552
1442.52	99.8358	97.6175
1444.44	99.8795	97.6509
1446.37	99.9111	97.6348
1448.3	99.9101	97.6107
1450.23	99.8796	97.6364
1452.16	99.8361	97.5838
1454.09	99.8219	97.5036
1456.02	99.8579	97.3579
1457.94	99.9285	97.4122
1459.87	99.9437	97.5965
1461.8	99.9481	97.7045
1463.73	99.9581	97.6685
1465.66	99.9653	97.6839
1467.59	99.947	97.7944
1469.52	99.9432	97.7446
1471.44	99.9604	97.4933
1473.37	100.006	97.4538
1475.3	100.037	97.6643
1477.23	100.038	97.8056
1479.16	100.037	97.8344
1481.09	100.058	97.8012
1483.02	100.086	97.8372
1484.94	100.108	97.8009
1486.87	100.116	97.6903
1488.8	100.124	97.5644
1490.73	100.117	97.648
1492.66	100.119	97.8085
1494.59	100.133	97.797
1496.52	100.175	97.7157
1498.44	100.191	97.7005
1500.37	100.16	97.7552
1502.3	100.134	97.8037
1504.23	100.146	97.7069
1506.16	100.204	97.295
1508.09	100.183	97.2973
1510.01	100.16	97.6003
1511.94	100.154	97.7369
1513.87	100.156	97.7172
1515.8	100.173	97.5583
1517.73	100.169	97.5634
1519.66	100.154	97.5419
1521.59	100.148	97.4132
1523.51	100.134	97.5361
1525.44	100.121	97.5643
1527.37	100.132	97.6555
1529.3	100.128	97.7211
1531.23	100.117	97.6839
1533.16	100.094	97.5438
1535.09	100.036	97.6146
1537.01	100.02	97.5952
1538.94	100.014	97.3467
1540.87	100.01	97.185
1542.8	100.023	97.3726
1544.73	100.037	97.5571
1546.66	100.043	97.741
1548.58	100.063	97.7082
1550.51	100.081	97.7042
1552.44	100.076	97.7056
1554.37	100.096	97.6001
1556.3	100.122	97.5169
1558.23	100.134	97.3339
1560.15	100.103	97.6151
1562.08	100.094	97.7808
1564.01	100.079	97.7723
1565.94	100.066	97.7708
1567.87	100.069	97.6841
1569.8	100.057	97.6086
1571.73	100.019	97.7633
1573.65	100.008	97.7586
1575.58	99.9922	97.6587
1577.51	99.9743	97.7682
1579.44	99.9686	97.8571
1581.37	99.9891	97.8393
1583.3	100.017	97.8295
1585.23	100.039	97.8591
1587.15	100.055	97.8683
1589.08	100.057	97.8507
1591.01	100.054	97.8761
1592.94	100.062	97.8948
1594.87	100.085	97.8732
1596.8	100.09	97.8703
1598.72	100.085	97.8883
1600.65	100.102	97.8719
1602.58	100.1	97.8539
1604.51	100.078	97.874
1606.44	100.073	97.8636
1608.37	100.074	97.8612
1610.3	100.076	97.9029
1612.22	100.086	97.922
1614.15	100.101	97.8765
1616.08	100.121	97.7759
1618.01	100.098	97.8366
1619.94	100.081	97.8841
1621.87	100.087	97.799
1623.8	100.084	97.8132
1625.72	100.066	97.8889
1627.65	100.059	97.9148
1629.58	100.057	98.0099
1631.51	100.064	98.0063
1633.44	100.076	97.8446
1635.37	100.09	97.5768
1637.3	100.072	97.7862
1639.22	100.049	97.9836
1641.15	100.037	98.0564
1643.08	100.033	97.9998
1645.01	100.05	97.8238
1646.94	100.085	97.7018
1648.87	100.056	97.8841
1650.8	100.049	97.8634
1652.72	100.136	97.6857
1654.65	100.161	97.8948
1656.58	100.094	97.9906
1658.51	100.071	98.0089
1660.44	100.07	97.9329
1662.37	100.077	97.8752
1664.29	100.093	97.9974
1666.22	100.108	97.9903
1668.15	100.147	97.8669
1670.08	100.161	97.8377
1672.01	100.1	97.9209
1673.94	100.081	97.8864
1675.87	100.122	97.8873
1677.79	100.146	97.9053
1679.72	100.156	97.8167
1681.65	100.174	97.74
1683.58	100.202	97.5592
1685.51	100.19	97.7229
1687.44	100.169	97.7904
1689.37	100.167	97.8187
1691.29	100.153	97.9155
1693.22	100.149	97.9006
1695.15	100.174	97.7262
1697.08	100.193	97.6298
1699.01	100.161	97.5692
1700.94	100.15	97.697
1702.86	100.162	97.7849
1704.79	100.17	97.7177
1706.72	100.174	97.802
1708.65	100.145	97.8773
1710.58	100.121	97.8791
1712.51	100.116	97.8122
1714.43	100.107	97.6438
1716.36	100.08	97.5534
1718.29	100.067	97.6896
1720.22	100.067	97.8241
1722.15	100.064	97.8044
1724.08	100.028	97.817
1726.01	100.001	97.872
1727.93	100.016	97.8427
1729.86	100.05	97.7082
1731.79	100.055	97.5811
1733.72	100.077	97.5136
1735.65	100.134	97.7374
1737.58	100.156	97.762
1739.51	100.183	97.7246
1741.43	100.199	97.7455
1743.36	100.196	97.7031
1745.29	100.2	97.7164
1747.22	100.214	97.67
1749.15	100.222	97.6418
1751.08	100.21	97.6925
1753.01	100.202	97.8364
1754.93	100.2	97.8607
1756.86	100.204	97.8441
1758.79	100.214	97.8548
1760.72	100.222	97.7928
1762.65	100.24	97.8317
1764.58	100.242	97.9082
1766.51	100.235	97.8575
1768.43	100.243	97.7928
1770.36	100.238	97.683
1772.29	100.226	97.6462
1774.22	100.22	97.8167
1776.15	100.238	97.8525
1778.08	100.245	97.847
1780	100.243	97.8351
1781.93	100.244	97.8886
1783.86	100.256	97.88
1785.79	100.253	97.9046
1787.72	100.23	97.9262
1789.65	100.224	97.8306
1791.58	100.226	97.7266
1793.5	100.238	97.8086
1795.43	100.234	97.8558
1797.36	100.236	97.8698
1799.29	100.24	97.8377
1801.22	100.258	97.8344
1803.15	100.257	97.8927
1805.07	100.241	97.9319
1807	100.242	97.9154
1808.93	100.254	97.8841
1810.86	100.257	97.8608
1812.79	100.234	97.9059
1814.72	100.22	97.9362
1816.65	100.228	97.9017
1818.57	100.227	97.8927
1820.5	100.22	97.8908
1822.43	100.214	97.8631
1824.36	100.223	97.8415
1826.29	100.229	97.8659
1828.22	100.24	97.814
1830.14	100.256	97.7948
1832.07	100.237	97.8803
1834	100.219	97.913
1835.93	100.227	97.9068
1837.86	100.229	97.9049
1839.79	100.22	97.9194
1841.72	100.221	97.8666
1843.64	100.236	97.7866
1845.57	100.247	97.8419
1847.5	100.244	97.8935
1849.43	100.242	97.9074
1851.36	100.243	97.8864
1853.29	100.253	97.9002
1855.21	100.252	97.9447
1857.14	100.245	97.9371
1859.07	100.247	97.9221
1861	100.256	97.9224
1862.93	100.252	97.931
1864.86	100.248	97.845
1866.79	100.249	97.7293
1868.71	100.265	97.7121
1870.64	100.266	97.8222
1872.57	100.258	97.8953
1874.5	100.243	97.9366
1876.43	100.232	97.9281
1878.36	100.252	97.9048
1880.29	100.249	97.9066
1882.21	100.243	97.9234
1884.14	100.249	97.917
1886.07	100.253	97.9156
1888	100.259	97.8746
1889.93	100.252	97.8724
1891.86	100.243	97.9189
1893.79	100.248	97.9459
1895.71	100.264	97.9327
1897.64	100.258	97.9216
1899.57	100.244	97.9072
1901.5	100.25	97.8902
1903.43	100.249	97.9021
1905.36	100.249	97.9057
1907.29	100.251	97.8623
1909.21	100.245	97.8208
1911.14	100.244	97.8594
1913.07	100.256	97.9079
1915	100.268	97.8777
1916.93	100.268	97.8187
1918.86	100.26	97.7942
1920.78	100.261	97.8016
1922.71	100.268	97.8104
1924.64	100.268	97.8683
1926.57	100.261	97.8948
1928.5	100.272	97.9198
1930.43	100.274	97.9112
1932.36	100.261	97.8872
1934.28	100.257	97.883
1936.21	100.253	97.8981
1938.14	100.246	97.9098
1940.07	100.243	97.8886
1942	100.255	97.8442
1943.93	100.261	97.8586
1945.86	100.258	97.8719
1947.78	100.241	97.9108
1949.71	100.231	97.9267
1951.64	100.243	97.9291
1953.57	100.244	97.9135
1955.5	100.246	97.921
1957.43	100.255	97.9393
1959.35	100.254	97.9353
1961.28	100.257	97.896
1963.21	100.265	97.8709
1965.14	100.257	97.8668
1967.07	100.249	97.8828
1969	100.246	97.9137
1970.92	100.247	97.9092
1972.85	100.238	97.8717
1974.78	100.247	97.8829
1976.71	100.276	97.8974
1978.64	100.277	97.8995
1980.57	100.272	97.9221
1982.5	100.277	97.9003
1984.42	100.259	97.8623
1986.35	100.233	97.876
1988.28	100.242	97.8966
1990.21	100.245	97.8714
1992.14	100.245	97.8255
1994.07	100.245	97.8677
1996	100.253	97.9014
1997.92	100.266	97.8998
1999.85	100.256	97.8942
2001.78	100.237	97.8913

## Sheet: Fig2c
0	26.2
0	28.87
0	26.74

## Sheet: Fig2d-2e-2g-2h
2-Theta(degree)	CP-PBf	2-Theta(degree)	EI-PBf
5.01657	1631.57	5.0167	1854.09
5.0297	1651.5	5.0298	1878.57
5.04283	1655.09	5.0429	1889.74
5.05596	1641.22	5.056	1885.32
5.06909	1622.37	5.0691	1873.21
5.08222	1600.47	5.0822	1868.14
5.09535	1624.09	5.0953	1879.45
5.10848	1654.3	5.1084	1901.27
5.12161	1666.9	5.1215	1920.5
5.13474	1620.31	5.1346	1933.07
5.14787	1593.43	5.1477	1946.29
5.161	1594.38	5.1608	1966.12
5.17413	1604.11	5.1739	1989.43
5.18726	1583.22	5.187	2007.13
5.20039	1579.92	5.2001	2007.95
5.21352	1588.34	5.2132	1982.96
5.22665	1609.72	5.2263	1937.3
5.23978	1628.15	5.2394	1894.87
5.25291	1664.12	5.2525	1878
5.26604	1685.1	5.2656	1881.07
5.27917	1674.35	5.2787	1876.95
5.2923	1625.05	5.2918	1852.62
5.30543	1601.06	5.3049	1826.24
5.31856	1595.95	5.318	1824.19
5.33169	1609.79	5.3311	1850.3
5.34482	1594.93	5.3442	1883.44
5.35795	1590.51	5.3573	1899.58
5.37108	1575.12	5.3704	1894.03
5.38421	1597.36	5.3835	1884.65
5.39734	1609.08	5.3966	1891.29
5.41047	1612.81	5.4097	1910.05
5.4236	1589.4	5.4228	1916.03
5.43673	1582.57	5.4359	1895.88
5.44986	1570.65	5.449	1865.93
5.46299	1553.78	5.4621	1850.68
5.47613	1548.75	5.4752	1854.79
5.48926	1584.48	5.4883	1864.83
5.50239	1629.09	5.5014	1867.75
5.51552	1660.4	5.5145	1859.78
5.52865	1648.8	5.5276	1847.25
5.54178	1613.03	5.5407	1843.67
5.55491	1563.61	5.5538	1855.35
5.56804	1554.3	5.5669	1866.07
5.58117	1578.3	5.58	1850.65
5.5943	1611.75	5.5931	1808.52
5.60743	1606.47	5.6062	1768.3
5.62056	1590.92	5.6193	1752.13
5.63369	1557.07	5.6324	1752.84
5.64682	1530.46	5.6455	1755.72
5.65995	1517.54	5.6586	1762.18
5.67308	1560.21	5.6717	1776.36
5.68621	1598.6	5.6848	1785.18
5.69934	1599.1	5.6979	1775.64
5.71247	1560.22	5.711	1760.97
5.7256	1515.75	5.7241	1767.75
5.73873	1507.62	5.7372	1798.02
5.75186	1522.9	5.7503	1825.72
5.76499	1540.55	5.7634	1830.6
5.77812	1524.1	5.7765	1821.08
5.79125	1526.55	5.7896	1816.13
5.80438	1548.22	5.8027	1819.09
5.81751	1569.04	5.8158	1816.71
5.83064	1554.13	5.8289	1800.72
5.84377	1539.68	5.842	1780.3
5.8569	1526.94	5.8551	1772.89
5.87003	1517.12	5.8682	1784.03
5.88316	1492.42	5.8813	1800.04
5.89629	1484.52	5.8944	1801.32
5.90942	1496.16	5.9075	1782.64
5.92255	1521.76	5.9206	1756.86
5.93568	1537.03	5.9337	1739.48
5.94882	1533.35	5.9468	1734.83
5.96195	1515.98	5.9599	1739.2
5.97508	1505.73	5.973	1750.03
5.98821	1518.5	5.9861	1765.36
6.00134	1528.24	5.9992	1778.5
6.01447	1505.22	6.0123	1781.19
6.0276	1478.96	6.0254	1773.7
6.04073	1468.58	6.0385	1767.51
6.05386	1476.57	6.0516	1773.49
6.06699	1479.07	6.0647	1786.9
6.08012	1489.63	6.0778	1789.44
6.09325	1485.98	6.0909	1771.72
6.10638	1468.73	6.104	1746.23
6.11951	1448.17	6.1171	1728.22
6.13264	1460.94	6.1302	1711.28
6.14577	1493.15	6.1433	1679.06
6.1589	1509.07	6.1564	1636.57
6.17203	1508.68	6.1695	1610.87
6.18516	1492.66	6.1826	1618.71
6.19829	1472.34	6.1957	1649.15
6.21142	1448.53	6.2088	1680.76
6.22455	1471.55	6.2219	1703.01
6.23768	1503.08	6.235	1716.51
6.25081	1511.73	6.2481	1723.15
6.26394	1489.73	6.2612	1722.7
6.27707	1476.45	6.2743	1714.96
6.2902	1473.95	6.2874	1700.65
6.30333	1456.47	6.3005	1681.45
6.31646	1445.76	6.3136	1661.38
6.32959	1440.3	6.3267	1646.4
6.34272	1448.1	6.3398	1641.24
6.35585	1456.37	6.3529	1647.15
6.36898	1468.33	6.366	1663.68
6.38211	1467.41	6.3791	1688.03
6.39524	1443.74	6.3922	1709.4
6.40838	1428.75	6.4053	1707.82
6.42151	1408.27	6.4184	1669.45
6.43464	1404.44	6.4315	1607.38
6.44777	1410.35	6.4446	1561.72
6.4609	1432.14	6.4577	1570.36
6.47403	1442.82	6.4708	1635.16
6.48716	1447.23	6.4839	1716.48
6.50029	1446.85	6.497	1763.19
6.51342	1420.62	6.5101	1751.53
6.52655	1399.51	6.5232	1698.26
6.53968	1398.43	6.5363	1639.79
6.55281	1406.72	6.5494	1602.77
6.56594	1384.87	6.5625	1593.58
6.57907	1368.5	6.5756	1605.43
6.5922	1405.05	6.5887	1623.94
6.60533	1440.49	6.6018	1629.42
6.61846	1432.81	6.6149	1608.53
6.63159	1402.52	6.628	1571.63
6.64472	1425.31	6.6411	1548.59
6.65785	1435.85	6.6542	1558.19
6.67098	1415.87	6.6673	1586.3
6.68411	1401.32	6.6804	1604.31
6.69724	1442.76	6.6935	1601.86
6.71037	1444.42	6.7066	1590.31
6.7235	1394.94	6.7197	1579.78
6.73663	1355.95	6.7328	1569.64
6.74976	1384.96	6.7459	1558.07
6.76289	1405.28	6.759	1544.58
6.77602	1397.65	6.7721	1523.85
6.78915	1385.1	6.7852	1494.54
6.80228	1391.8	6.7983	1474.02
6.81541	1376.83	6.8114	1485.98
6.82854	1358.6	6.8245	1530.08
6.84167	1361.59	6.8376	1579.91
6.8548	1380.68	6.8507	1616.17
6.86793	1373.04	6.8638	1643.48
6.88107	1366.64	6.8769	1665.65
6.8942	1361.79	6.89	1662.68
6.90733	1363.8	6.9031	1614.86
6.92046	1358.13	6.9162	1541.55
6.93359	1373.55	6.9293	1492.24
6.94672	1369.85	6.9424	1494.33
6.95985	1359.42	6.9555	1528.78
6.97298	1339.59	6.9686	1562.93
6.98611	1343.52	6.9817	1588.3
6.99924	1364.44	6.9948	1613.16
7.01237	1378.56	7.0079	1636.03
7.0255	1358.74	7.021	1647.4
7.03863	1322.97	7.0341	1650.05
7.05176	1320.61	7.0472	1655.83
7.06489	1334.2	7.0603	1662.55
7.07802	1351.87	7.0734	1650.85
7.09115	1364.86	7.0865	1609.81
7.10428	1365.85	7.0996	1554.16
7.11741	1348.02	7.1127	1513.12
7.13054	1326.45	7.1258	1506.98
7.14367	1319.52	7.1389	1534.47
7.1568	1326.72	7.152	1573.69
7.16993	1338.16	7.1651	1597.12
7.18306	1358.15	7.1782	1593.77
7.19619	1369.38	7.1913	1577.85
7.20932	1372.47	7.2044	1568.53
7.22245	1354.54	7.2175	1564.89
7.23558	1352.48	7.2306	1550.52
7.24871	1356.67	7.2437	1521.78
7.26184	1343.78	7.2568	1498.93
7.27497	1310.39	7.2699	1505.7
7.2881	1312.42	7.283	1546.43
7.30123	1344.15	7.2961	1604.92
7.31436	1365.66	7.3092	1658.42
7.32749	1357.76	7.3223	1690.49
7.34063	1347.66	7.3354	1699.31
7.35376	1326.46	7.3485	1694.14
7.36689	1315.04	7.3616	1680.32
7.38002	1314.39	7.3747	1649.89
7.39315	1316.45	7.3878	1597.56
7.40628	1296.06	7.4009	1542.72
7.41941	1298.42	7.414	1522.65
7.43254	1329.07	7.4271	1553.52
7.44567	1342.35	7.4402	1604.92
7.4588	1319.51	7.4533	1625.7
7.47193	1294.49	7.4664	1598.44
7.48506	1297.5	7.4795	1554.78
7.49819	1296.08	7.4926	1530.78
7.51132	1297.87	7.5057	1523.25
7.52445	1300.12	7.5188	1505.12
7.53758	1315.79	7.5319	1469.95
7.55071	1320.37	7.545	1439.94
7.56384	1332.45	7.5581	1436.71
7.57697	1340.87	7.5712	1462.02
7.5901	1323.17	7.5843	1503.39
7.60323	1279.76	7.5974	1542.27
7.61636	1275.9	7.6105	1559.99
7.62949	1314.67	7.6236	1551.84
7.64262	1342.93	7.6367	1537.5
7.65575	1338.58	7.6498	1543.41
7.66888	1318.06	7.6629	1568.51
7.68201	1304.13	7.676	1577.26
7.69514	1301.85	7.6891	1539.5
7.70827	1309.49	7.7022	1472.93
7.7214	1297.48	7.7153	1433.12
7.73453	1277.66	7.7284	1456.05
7.74766	1282.24	7.7415	1518.84
7.76079	1294.22	7.7546	1562.1
7.77392	1322.54	7.7677	1551.16
7.78705	1327.43	7.7808	1510.78
7.80019	1334.47	7.7939	1496.17
7.81332	1306.06	7.807	1527.38
7.82645	1296.59	7.8201	1563.95
7.83958	1270.54	7.8332	1554.08
7.85271	1277.02	7.8463	1500.35
7.86584	1290.87	7.8594	1456.94
7.87897	1300.5	7.8725	1465.06
7.8921	1276.1	7.8856	1511.97
7.90523	1266.73	7.8987	1557.36
7.91836	1277.2	7.9118	1579.1
7.93149	1286.48	7.9249	1579.95
7.94462	1268.5	7.938	1563.72
7.95775	1251.12	7.9511	1524.14
7.97088	1234.68	7.9642	1460.1
7.98401	1240.07	7.9773	1389.46
7.99714	1242.95	7.9904	1339.48
8.01027	1262.7	8.0035	1325.11
8.0234	1269.53	8.0166	1342.18
8.03653	1279.43	8.0297	1377.8
8.04966	1274.09	8.0428	1417.82
8.06279	1267.2	8.0559	1445.85
8.07592	1255.41	8.069	1449.53
8.08905	1260.67	8.0821	1433.51
8.10218	1272.31	8.0952	1415.62
8.11531	1260.36	8.1083	1406.53
8.12844	1255.04	8.1214	1401.71
8.14157	1248.81	8.1345	1395.33
8.1547	1246.07	8.1476	1390.16
8.16783	1237.02	8.1607	1393.57
8.18096	1266.7	8.1738	1411.23
8.19409	1292.03	8.1869	1442.38
8.20722	1285.01	8.2	1470.15
8.22035	1257.62	8.2131	1469.09
8.23348	1243.07	8.2262	1438.63
8.24661	1252.35	8.2393	1419.57
8.25974	1260.9	8.2524	1451.5
8.27288	1261.67	8.2655	1519.25
8.28601	1241.72	8.2786	1563.75
8.29914	1232.55	8.2917	1547.72
8.31227	1232.43	8.3048	1490.23
8.3254	1238.92	8.3179	1435.54
8.33853	1219.11	8.331	1405.32
8.35166	1218.37	8.3441	1391.53
8.36479	1240.77	8.3572	1383.38
8.37792	1287.03	8.3703	1385.82
8.39105	1284.86	8.3834	1407.41
8.40418	1258.89	8.3965	1440.12
8.41731	1226.5	8.4096	1459.7
8.43044	1222.64	8.4227	1446.37
8.44357	1224.77	8.4358	1403.13
8.4567	1236.68	8.4489	1356.69
8.46983	1241.38	8.462	1339.3
8.48296	1241.42	8.4751	1359.94
8.49609	1233.04	8.4882	1392.02
8.50922	1221.19	8.5013	1399.4
8.52235	1203.13	8.5144	1375.31
8.53548	1206.1	8.5275	1341.57
8.54861	1224.42	8.5406	1312.73
8.56174	1241.42	8.5537	1284.85
8.57487	1238.13	8.5668	1264.27
8.588	1219.54	8.5799	1275.35
8.60113	1205.45	8.593	1321.43
8.61426	1204.81	8.6061	1363.95
8.62739	1219.88	8.6192	1367.03
8.64052	1222.97	8.6323	1346.12
8.65365	1222.38	8.6454	1345.41
8.66678	1215.06	8.6585	1378.14
8.67991	1215.32	8.6716	1415.16
8.69304	1219.11	8.6847	1426.94
8.70617	1217.18	8.6978	1411.68
8.7193	1206.59	8.7109	1383.07
8.73244	1204.36	8.724	1351.7
8.74557	1216.12	8.7371	1324.54
8.7587	1224.06	8.7502	1308.01
8.77183	1214.33	8.7633	1304.81
8.78496	1213.04	8.7764	1312.47
8.79809	1219.66	8.7895	1327.01
8.81122	1237.98	8.8026	1344.26
8.82435	1229.58	8.8157	1357.7
8.83748	1216.95	8.8288	1359.69
8.85061	1203.19	8.8419	1347.47
8.86374	1216.69	8.855	1328.79
8.87687	1232.25	8.8681	1318.77
8.89	1241.81	8.8812	1327.58
8.90313	1229.48	8.8943	1348.33
8.91626	1215.69	8.9074	1361.78
8.92939	1205.85	8.9205	1356.25
8.94252	1201.82	8.9336	1342.22
8.95565	1188	8.9467	1342.62
8.96878	1186.41	8.9598	1369.72
8.98191	1185.25	8.9729	1411.92
8.99504	1183.92	8.986	1443.41
9.00817	1168.37	8.9991	1444.3
9.0213	1174.28	9.0122	1414.01
9.03443	1189.08	9.0253	1369.38
9.04756	1220.33	9.0384	1333.43
9.06069	1238	9.0515	1321.82
9.07382	1240.09	9.0646	1332.02
9.08695	1212.24	9.0777	1341.59
9.10008	1193.2	9.0908	1325.39
9.11321	1191.2	9.1039	1283.48
9.12634	1207.63	9.117	1249.14
9.13947	1204.95	9.1301	1258.58
9.1526	1180.7	9.1432	1310.78
9.16573	1159.64	9.1563	1364.48
9.17886	1176.79	9.1694	1379.19
9.192	1214.93	9.1825	1355.18
9.20513	1229.82	9.1956	1327.41
9.21826	1203.7	9.2087	1322.8
9.23139	1167.18	9.2218	1331.92
9.24452	1149.9	9.2349	1328.49
9.25765	1155.52	9.248	1309.01
9.27078	1160.75	9.2611	1300.59
9.28391	1162.87	9.2742	1325.39
9.29704	1148.92	9.2873	1366.55
9.31017	1139.52	9.3004	1379.78
9.3233	1140.59	9.3135	1341.52
9.33643	1159.52	9.3266	1277.96
9.34956	1175.83	9.3397	1238.33
9.36269	1182.02	9.3528	1243.25
9.37582	1166.64	9.3659	1270.13
9.38895	1157.42	9.379	1289.62
9.40208	1164.57	9.3921	1299.55
9.41521	1166.45	9.4052	1314.16
9.42834	1136.46	9.4183	1332.84
9.44147	1109.95	9.4314	1337.11
9.4546	1124.39	9.4445	1317.61
9.46773	1154	9.4576	1291.1
9.48086	1176.74	9.4707	1283.22
9.49399	1161.14	9.4838	1299.08
9.50712	1128.12	9.4969	1318.72
9.52025	1094.39	9.51	1322.46
9.53338	1102.79	9.5231	1313.41
9.54651	1137.16	9.5362	1309.76
9.55964	1166.4	9.5493	1321.37
9.57277	1186.16	9.5624	1341.83
9.5859	1187.58	9.5755	1360
9.59903	1171.59	9.5886	1369.33
9.61216	1121.93	9.6017	1367.64
9.62529	1091.77	9.6148	1356.66
9.63842	1095.8	9.6279	1341.83
9.65155	1132.94	9.641	1325.95
9.66469	1148.62	9.6541	1305.1
9.67782	1163.25	9.6672	1278.54
9.69095	1165.82	9.6803	1258.92
9.70408	1169.72	9.6934	1260.86
9.71721	1144.72	9.7065	1278.94
9.73034	1120.61	9.7196	1289.23
9.74347	1114.74	9.7327	1276.57
9.7566	1144.55	9.7458	1251.54
9.76973	1175.08	9.7589	1235.89
9.78286	1168.78	9.772	1240.25
9.79599	1134.63	9.7851	1261.82
9.80912	1092.85	9.7982	1293.38
9.82225	1075.77	9.8113	1322.69
9.83538	1097.04	9.8244	1329.39
9.84851	1133.91	9.8375	1299.18
9.86164	1136.99	9.8506	1243.94
9.87477	1107.05	9.8637	1198.03
9.8879	1089.72	9.8768	1189.25
9.90103	1087.77	9.8899	1217.28
9.91416	1097.16	9.903	1260.5
9.92729	1101.59	9.9161	1296.93
9.94042	1112.08	9.9292	1315.45
9.95355	1098.54	9.9423	1314.26
9.96668	1101.75	9.9554	1298.33
9.97981	1091.76	9.9685	1278.8
9.99294	1089.59	9.9816	1267.01
10.0061	1077.18	9.9947	1264.98
10.0192	1102.77	10.0078	1265.67
10.0323	1118.72	10.0209	1263.03
10.0455	1110.65	10.034	1257.4
10.0586	1091.98	10.0471	1250.19
10.0717	1092.12	10.0602	1240.74
10.0848	1104.25	10.0733	1230.37
10.098	1104.74	10.0864	1224.44
10.1111	1116.96	10.0995	1225.74
10.1242	1117.4	10.1126	1229.99
10.1374	1096.59	10.1257	1232.27
10.1505	1067.75	10.1388	1235.25
10.1636	1061.43	10.1519	1242.65
10.1768	1077.77	10.165	1245.73
10.1899	1084.61	10.1781	1228.94
10.203	1082.18	10.1912	1195.48
10.2162	1069.06	10.2043	1174.36
10.2293	1080.04	10.2174	1189.92
10.2424	1090.3	10.2305	1230.25
10.2555	1086.61	10.2436	1257.27
10.2687	1071.45	10.2567	1244.77
10.2818	1080.34	10.2698	1200.34
10.2949	1089.51	10.2829	1153.69
10.3081	1090.65	10.296	1130.43
10.3212	1075.27	10.3091	1135.25
10.3343	1065.92	10.3222	1156.13
10.3475	1054.26	10.3353	1181.45
10.3606	1069.14	10.3484	1207
10.3737	1092.46	10.3615	1225.72
10.3869	1111.75	10.3746	1221.9
10.4	1107.75	10.3877	1188.26
10.4131	1102.97	10.4008	1143.97
10.4262	1086.35	10.4139	1123.98
10.4394	1062.91	10.427	1145.55
10.4525	1059.18	10.4401	1190.8
10.4656	1093.13	10.4532	1224.08
10.4788	1117.22	10.4663	1226.49
10.4919	1108.85	10.4794	1210.75
10.505	1086.01	10.4925	1203.69
10.5182	1074.68	10.5056	1217.21
10.5313	1057.21	10.5187	1239.56
10.5444	1047.03	10.5318	1250.28
10.5575	1042.49	10.5449	1239.33
10.5707	1033.6	10.558	1212.92
10.5838	1023.48	10.5711	1186.25
10.5969	1051.25	10.5842	1170.36
10.6101	1086.66	10.5973	1163.72
10.6232	1078.84	10.6104	1157.88
10.6363	1046.03	10.6235	1151.87
10.6495	1042.8	10.6366	1156.79
10.6626	1055.4	10.6497	1181.01
10.6757	1045.55	10.6628	1215.01
10.6889	1036.8	10.6759	1235.48
10.702	1052.54	10.689	1225.62
10.7151	1077.05	10.7021	1189.82
10.7282	1076	10.7152	1153.27
10.7414	1059.4	10.7283	1146.07
10.7545	1051.41	10.7414	1178.97
10.7676	1046.14	10.7545	1227.5
10.7808	1048.8	10.7676	1249.92
10.7939	1038.08	10.7807	1228.91
10.807	1028.04	10.7938	1193.01
10.8201	1018.52	10.8069	1186.53
10.8333	1035.66	10.82	1220.87
10.8464	1063.06	10.8331	1261.94
10.8595	1075.61	10.8462	1269.67
10.8727	1068.04	10.8593	1241.76
10.8858	1048.21	10.8724	1210.22
10.8989	1042.8	10.8855	1195.89
10.9121	1042.02	10.8986	1182.03
10.9252	1047.57	10.9117	1142.77
10.9383	1056.18	10.9248	1089.17
10.9514	1061.52	10.9379	1069.27
10.9646	1049.24	10.951	1118.68
10.9777	1025.6	10.9641	1219.07
10.9908	1036.95	10.9772	1308.86
11.004	1057.06	10.9903	1332.18
11.0171	1060.4	11.0034	1280.64
11.0302	1021.66	11.0165	1195.38
11.0434	1004.42	11.0296	1130.13
11.0565	1012.6	11.0427	1109.1
11.0696	1038.82	11.0558	1117.43
11.0828	1043.89	11.0689	1126.91
11.0959	1045.31	11.082	1122.5
11.109	1045.15	11.0951	1106.13
11.1221	1038.89	11.1082	1087.02
11.1353	1017.89	11.1213	1074.66
11.1484	1002.49	11.1344	1074.05
11.1615	1000.18	11.1475	1081.91
11.1747	1015.87	11.1606	1087.87
11.1878	1027.96	11.1737	1081.85
11.2009	1037.51	11.1868	1062.28
11.2141	1036.35	11.1999	1040.5
11.2272	1040.85	11.213	1034.87
11.2403	1039.76	11.2261	1054.7
11.2535	1037.25	11.2392	1089.57
11.2666	1020.79	11.2523	1118.78
11.2797	993.247	11.2654	1129.62
11.2928	975.356	11.2785	1123.15
11.306	987.659	11.2916	1108.24
11.3191	1025.4	11.3047	1096.11
11.3322	1046.96	11.3178	1095.26
11.3454	1043.97	11.3309	1104.41
11.3585	1019.57	11.344	1115.55
11.3716	1016.48	11.3571	1127.63
11.3848	1028.5	11.3702	1149.61
11.3979	1032.14	11.3833	1182.9
11.411	1001.52	11.3964	1210.96
11.4241	984.537	11.4095	1215.87
11.4373	986.857	11.4226	1201.71
11.4504	993.72	11.4357	1190.41
11.4635	979.311	11.4488	1194.99
11.4767	985.497	11.4619	1204.11
11.4898	1009.39	11.475	1197.25
11.5029	1042.55	11.4881	1168.96
11.5161	1040.18	11.5012	1132.33
11.5292	1033.49	11.5143	1101.87
11.5423	1020.27	11.5274	1082.53
11.5555	1017.36	11.5405	1074.16
11.5686	989.821	11.5536	1073.86
11.5817	978.641	11.5667	1070.57
11.5948	982.421	11.5798	1050.97
11.608	999.925	11.5929	1020.14
11.6211	1001.36	11.606	1005.62
11.6342	1003.7	11.6191	1029.25
11.6474	1010.58	11.6322	1080.23
11.6605	995.07	11.6453	1125.05
11.6736	964.421	11.6584	1138.77
11.6867	953.403	11.6715	1120.84
11.6999	986.37	11.6846	1088.27
11.713	1017.73	11.6977	1064.19
11.7261	1011.49	11.7108	1066.35
11.7393	997.65	11.7239	1094.68
11.7524	1001.54	11.737	1128.53
11.7655	1009.23	11.7501	1143.49
11.7787	999.343	11.7632	1133.27
11.7918	991.306	11.7763	1115.1
11.8049	986.759	11.7894	1113.93
11.818	984.598	11.8025	1139.18
11.8312	997.34	11.8156	1172.48
11.8443	1009.58	11.8287	1180.58
11.8574	1000.64	11.8418	1146.31
11.8706	983.744	11.8549	1088.53
11.8837	987.016	11.868	1047.22
11.8968	1004.5	11.8811	1047.26
11.91	1005.53	11.8942	1077.98
11.9231	983.499	11.9073	1107.5
11.9362	958.669	11.9204	1114.18
11.9494	960.236	11.9335	1103.13
11.9625	973.115	11.9466	1093.68
11.9756	985.691	11.9597	1095.09
11.9887	984.408	11.9728	1097.78
12.0019	969.305	11.9859	1088.06
12.015	937.882	11.999	1064.1
12.0281	933.624	12.0121	1035.59
12.0413	968.847	12.0252	1013.97
12.0544	1004.93	12.0383	1009.93
12.0675	1005.76	12.0514	1030.05
12.0807	980.589	12.0645	1065.38
12.0938	972.674	12.0776	1088.41
12.1069	975.58	12.0907	1078.98
12.1201	982.54	12.1038	1050.1
12.1332	970.814	12.1169	1033.85
12.1463	956.477	12.13	1040.13
12.1594	937.745	12.1431	1048.2
12.1726	939.018	12.1562	1040.64
12.1857	946.547	12.1693	1027.63
12.1988	961.039	12.1824	1027.19
12.212	963.94	12.1955	1037.19
12.2251	973.749	12.2086	1039.93
12.2382	985.356	12.2217	1028.85
12.2514	989.752	12.2348	1018.73
12.2645	981.731	12.2479	1027.13
12.2776	968.698	12.261	1050.28
12.2907	964.588	12.2741	1062.36
12.3039	960.62	12.2872	1043.25
12.317	963.72	12.3003	1003.62
12.3301	972.376	12.3134	977.018
12.3433	973.321	12.3265	985.483
12.3564	962.387	12.3396	1019.52
12.3695	944.177	12.3527	1051.55
12.3826	952.322	12.3658	1064.68
12.3958	966.812	12.3789	1064.65
12.4089	979.591	12.392	1067.19
12.422	984.621	12.4051	1076.45
12.4352	990.28	12.4182	1079.15
12.4483	978.516	12.4313	1060.08
12.4614	945.534	12.4444	1021.18
12.4746	935.187	12.4575	981.471
12.4877	951.943	12.4706	958.536
12.5008	971.114	12.4837	953.018
12.514	960.24	12.4968	952.061
12.5271	940.368	12.5099	946.478
12.5402	934.008	12.523	942.13
12.5534	941.469	12.5361	952.096
12.5665	955.795	12.5492	977.591
12.5796	963.413	12.5623	1002
12.5927	976.9	12.5754	1007.96
12.6059	987.252	12.5885	997.508
12.619	970.28	12.6016	989.351
12.6321	936.029	12.6147	996.842
12.6453	919.601	12.6278	1013.35
12.6584	935.403	12.6409	1021.07
12.6715	949.259	12.654	1011.36
12.6846	961.101	12.6671	994.194
12.6978	957.337	12.6802	987.473
12.7109	949.373	12.6933	998.852
12.724	941.306	12.7064	1019.69
12.7372	953.446	12.7195	1034.57
12.7503	960.945	12.7326	1033.38
12.7634	952.532	12.7457	1016.35
12.7766	927.776	12.7588	993.218
12.7897	916.081	12.7719	976.451
12.8028	915.409	12.785	971.249
12.816	925.509	12.7981	972.839
12.8291	936.7	12.8112	977.271
12.8422	935.851	12.8243	988.386
12.8553	922.801	12.8374	1008.12
12.8685	926.965	12.8505	1022.9
12.8816	941.216	12.8636	1011.28
12.8947	941.347	12.8767	967.551
12.9079	935.469	12.8898	914.907
12.921	940.151	12.9029	888.547
12.9341	942.3	12.916	905.695
12.9473	935.096	12.9291	951.159
12.9604	918.366	12.9422	991.871
12.9735	910.551	12.9553	1001.45
12.9866	906.353	12.9684	977.214
12.9998	913.836	12.9815	941.982
13.0129	906.042	12.9946	930.523
13.026	904.632	13.0077	961.91
13.0392	894.769	13.0208	1019.78
13.0523	884.322	13.0339	1064.35
13.0654	879.087	13.047	1068.14
13.0786	898.135	13.0601	1038.81
13.0917	932.307	13.0732	1007.82
13.1048	947.542	13.0863	1001
13.118	943.847	13.0994	1017.03
13.1311	924.459	13.1125	1029.67
13.1442	915.367	13.1256	1011.04
13.1573	910.838	13.1387	959.953
13.1705	907.437	13.1518	905.789
13.1836	897.647	13.1649	880.388
13.1967	902.724	13.178	886.814
13.2099	910.545	13.1911	903.576
13.223	911.531	13.2042	914.193
13.2361	896.821	13.2173	919.955
13.2492	893.749	13.2304	922.826
13.2624	900.331	13.2435	914.221
13.2755	909.207	13.2566	890.945
13.2886	897.984	13.2697	871.075
13.3018	887.767	13.2828	879.195
13.3149	902.793	13.2959	917.696
13.328	932.682	13.309	961.685
13.3412	928.574	13.3221	981.479
13.3543	895.411	13.3352	965.863
13.3674	872.06	13.3483	928.196
13.3806	875.122	13.3614	898.106
13.3937	895.184	13.3745	902.274
13.4068	916.847	13.3876	942.61
13.42	929.152	13.4007	991.866
13.4331	909.444	13.4138	1017.62
13.4462	879.204	13.4269	1009.39
13.4593	867.178	13.44	979.641
13.4725	886.456	13.4531	944.745
13.4856	906.253	13.4662	914.36
13.4987	897.549	13.4793	893.34
13.5119	872.116	13.4924	883.011
13.525	859.891	13.5055	879.927
13.5381	872.958	13.5186	881.032
13.5512	881.614	13.5317	888.081
13.5644	872.79	13.5448	902.664
13.5775	863.564	13.5579	920.159
13.5906	872.263	13.571	934.428
13.6038	884.639	13.5841	944.453
13.6169	880.611	13.5972	950.137
13.63	868.14	13.6103	946.097
13.6432	870.906	13.6234	926.926
13.6563	898.214	13.6365	897.622
13.6694	915.406	13.6496	871.339
13.6826	901.007	13.6627	858.66
13.6957	864.105	13.6758	863.284
13.7088	842.581	13.6889	886.136
13.7219	835.62	13.702	923.541
13.7351	849.785	13.7151	961.274
13.7482	865.674	13.7282	978.71
13.7613	885.74	13.7413	965.965
13.7745	904.369	13.7544	933.41
13.7876	917.003	13.7675	900.808
13.8007	896.995	13.7806	879.457
13.8139	868.109	13.7937	869.431
13.827	868.536	13.8068	870.788
13.8401	882.512	13.8199	887.312
13.8532	878.798	13.833	916.141
13.8664	861.186	13.8461	941.665
13.8795	856.941	13.8592	948.918
13.8926	862.286	13.8723	940.034
13.9058	861.718	13.8854	931.728
13.9189	863.727	13.8985	936.642
13.932	869.59	13.9116	952.505
13.9452	877.427	13.9247	967.904
13.9583	869.521	13.9378	973.874
13.9714	868.971	13.9509	968.506
13.9846	876.711	13.964	955.097
13.9977	887.109	13.9771	939.825
14.0108	886.85	13.9902	930.31
14.0239	868.833	14.0033	931.621
14.0371	847.175	14.0164	939.977
14.0502	843.304	14.0295	943.083
14.0633	870.365	14.0426	931.336
14.0765	884.154	14.0557	909.552
14.0896	894.709	14.0688	892.113
14.1027	897.799	14.0819	885.162
14.1159	905.747	14.095	879.45
14.129	878.241	14.1081	868.052
14.1421	857.451	14.1212	865.44
14.1552	845.373	14.1343	896.363
14.1684	858.756	14.1474	960.87
14.1815	861.745	14.1605	1021.38
14.1946	869.078	14.1736	1033.95
14.2078	871.74	14.1867	990.63
14.2209	864.508	14.1998	924.734
14.234	860.366	14.2129	877.346
14.2471	873.891	14.226	863.654
14.2603	889.276	14.2391	869.434
14.2734	882.135	14.2522	872.252
14.2865	877.978	14.2653	864.938
14.2997	873.984	14.2784	860.943
14.3128	857.62	14.2915	876.315
14.3259	843.075	14.3046	904.377
14.3391	853.314	14.3177	914.864
14.3522	874.004	14.3308	886.2
14.3653	873.696	14.3439	836.114
14.3785	857.795	14.357	807.799
14.3916	832.749	14.3701	823.159
14.4047	820.114	14.3832	858.602
14.4178	827.504	14.3963	873.9
14.431	854.002	14.4094	857.468
14.4441	870.553	14.4225	835
14.4572	865.441	14.4356	834.794
14.4704	862.682	14.4487	855.345
14.4835	861.391	14.4618	872.066
14.4966	861.977	14.4749	871.481
14.5098	842.955	14.488	868.034
14.5229	834.949	14.5011	882.586
14.536	817.849	14.5142	910.235
14.5491	809.398	14.5273	921.135
14.5623	807.619	14.5404	896.636
14.5754	832.317	14.5535	855.374
14.5885	859.431	14.5666	835.645
14.6017	864.619	14.5797	856.59
14.6148	850.602	14.5928	903.792
14.6279	828.359	14.6059	946.444
14.6411	834.81	14.619	960.104
14.6542	855.334	14.6321	939.123
14.6673	869.47	14.6452	900.031
14.6805	850.197	14.6583	871.322
14.6936	847.273	14.6714	869.51
14.7067	857.287	14.6845	884.761
14.7198	864.824	14.6976	895.576
14.733	847.971	14.7107	894.148
14.7461	846.869	14.7238	889.311
14.7592	846.128	14.7369	888.97
14.7724	838.842	14.75	890.391
14.7855	833.05	14.7631	888.3
14.7986	840.208	14.7762	884.002
14.8118	846.391	14.7893	883.717
14.8249	832.769	14.8024	891.872
14.838	832.066	14.8155	905.46
14.8512	840.178	14.8286	912.485
14.8643	844.915	14.8417	897.601
14.8774	821.398	14.8548	855.968
14.8905	808.718	14.8679	803.546
14.9037	817.463	14.881	771.152
14.9168	841.459	14.8941	780.623
14.9299	853.672	14.9072	822.69
14.9431	857.863	14.9203	862.409
14.9562	850.656	14.9334	873.721
14.9693	838.223	14.9465	864.234
14.9825	824.462	14.9596	857.402
14.9956	819.21	14.9727	857.669
15.0087	825.515	14.9858	848.93
15.0218	846.566	14.9989	825.146
15.035	861.532	15.012	803.947
15.0481	869.393	15.0251	805.897
15.0612	870.364	15.0382	831.162
15.0744	867.236	15.0513	861.122
15.0875	845.382	15.0644	875.217
15.1006	840.652	15.0775	866.284
15.1137	847.166	15.0906	845.519
15.1269	856.82	15.1037	834.601
15.14	844.553	15.1168	847.335
15.1531	844.231	15.1299	876.464
15.1663	836.033	15.143	898.543
15.1794	850.849	15.1561	894.212
15.1925	859.736	15.1692	865.802
15.2057	867.987	15.1823	834.839
15.2188	835.855	15.1954	820.413
15.2319	820.161	15.2085	821.165
15.2451	817.412	15.2216	822.64
15.2582	843.867	15.2347	818.765
15.2713	852.335	15.2478	818.593
15.2844	850.393	15.2609	830.076
15.2976	827.65	15.274	847.959
15.3107	822.115	15.2871	862.873
15.3238	823.909	15.3002	875.845
15.337	829.695	15.3133	892.993
15.3501	826.331	15.3264	910.396
15.3632	841.448	15.3395	914.615
15.3764	848.653	15.3526	899.92
15.3895	846.783	15.3657	875.192
15.4026	831.851	15.3788	852.322
15.4157	839.919	15.3919	835.418
15.4289	844.849	15.405	825.129
15.442	852.233	15.4181	824.936
15.4551	850.649	15.4312	836.194
15.4683	848.433	15.4443	850.224
15.4814	851.27	15.4574	853.567
15.4945	861.214	15.4705	843.102
15.5077	874.954	15.4836	831.928
15.5208	865.261	15.4967	836.484
15.5339	851.358	15.5098	858.148
15.5471	834.332	15.5229	879.998
15.5602	840.158	15.536	883.1
15.5733	843.313	15.5491	865.328
15.5864	855.569	15.5622	842.342
15.5996	867.817	15.5753	829.764
15.6127	885.289	15.5884	827.336
15.6258	879.078	15.6015	823.196
15.639	865.322	15.6146	811.557
15.6521	839.993	15.6277	801.166
15.6652	827.057	15.6408	805.349
15.6784	828.175	15.6539	825.232
15.6915	847.482	15.667	844.977
15.7046	858.469	15.6801	846.22
15.7178	857.784	15.6932	829.205
15.7309	839.422	15.7063	814.08
15.744	819.349	15.7194	816.761
15.7571	815.584	15.7325	829.33
15.7703	829.647	15.7456	832.35
15.7834	838.042	15.7587	819.184
15.7965	842.733	15.7718	799.019
15.8097	849.984	15.7849	783.002
15.8228	870.646	15.798	779.883
15.8359	881.909	15.8111	797.451
15.8491	872.16	15.8242	833.476
15.8622	860.797	15.8373	867.304
15.8753	868.775	15.8504	874.853
15.8884	867.782	15.8635	853.39
15.9016	838.728	15.8766	824.079
15.9147	825.073	15.8897	808.629
15.9278	847.068	15.9028	808.977
15.941	868.631	15.9159	810.258
15.9541	870.503	15.929	801.158
15.9672	865.273	15.9421	789.116
15.9803	854.464	15.9552	793.346
15.9935	840.342	15.9683	820.836
16.0066	831.317	15.9814	853.089
16.0197	833.916	15.9945	862.073
16.0329	840.784	16.0076	839.563
16.046	860.016	16.0207	806.858
16.0591	865.103	16.0338	794.366
16.0723	855.976	16.0469	812.028
16.0854	853.824	16.06	840.557
16.0985	874.88	16.0731	852.583
16.1117	886.562	16.0862	841.454
16.1248	871.016	16.0993	824.023
16.1379	844.282	16.1124	814.621
16.151	834.317	16.1255	805.224
16.1642	850.298	16.1386	779.888
16.1773	869.721	16.1517	743.439
16.1904	883.788	16.1648	723.43
16.2036	887.063	16.1779	739.123
16.2167	883.919	16.191	776.863
16.2298	865.926	16.2041	804.554
16.243	853.942	16.2172	807.795
16.2561	856.26	16.2303	801.71
16.2692	863.007	16.2434	806.539
16.2824	865.758	16.2565	823.194
16.2955	868.427	16.2696	839.48
16.3086	877.494	16.2827	849.948
16.3217	867.761	16.2958	857.38
16.3349	857.105	16.3089	859.819
16.348	854.704	16.322	851.266
16.3611	862.687	16.3351	837.4
16.3743	866.467	16.3482	837.1
16.3874	883.766	16.3613	860.154
16.4005	904.114	16.3744	890.433
16.4137	897.997	16.3875	899.861
16.4268	882.56	16.4006	876.316
16.4399	890.279	16.4137	832.911
16.453	921.565	16.4268	792.558
16.4662	927.459	16.4399	769.218
16.4793	905.234	16.453	762.879
16.4924	882.386	16.4661	766.762
16.5056	879.222	16.4792	774.567
16.5187	882.029	16.4923	780.81
16.5318	881.725	16.5054	779.351
16.545	872.908	16.5185	768.538
16.5581	874.649	16.5316	759.539
16.5712	888.392	16.5447	772.983
16.5843	906.46	16.5578	818.966
16.5975	902.901	16.5709	878.003
16.6106	893.13	16.584	908.995
16.6237	871.284	16.5971	885.01
16.6369	858.038	16.6102	822.495
16.65	864.811	16.6233	768.767
16.6631	884.999	16.6364	758.638
16.6763	886.462	16.6495	787.16
16.6894	878.373	16.6626	823.079
16.7025	886.939	16.6757	839.427
16.7157	909.882	16.6888	828.503
16.7288	929.498	16.7019	798.665
16.7419	930.68	16.715	766.481
16.755	912.157	16.7281	748.807
16.7682	891.337	16.7412	752.977
16.7813	875.618	16.7543	773.502
16.7944	885.742	16.7674	800.549
16.8076	909.91	16.7805	829.643
16.8207	939.038	16.7936	857.947
16.8338	922.358	16.8067	876.095
16.8469	893.847	16.8198	872.957
16.8601	873.176	16.8329	850.826
16.8732	895.85	16.846	827.464
16.8863	909.875	16.8591	819.417
16.8995	913.757	16.8722	826.045
16.9126	901.127	16.8853	833.334
16.9257	910.546	16.8984	830.112
16.9389	923.007	16.9115	817.895
16.952	921.229	16.9246	805.978
16.9651	901.266	16.9377	801.143
16.9782	890.555	16.9508	803.623
16.9914	903.48	16.9639	811.006
17.0045	921.553	16.977	822.51
17.0176	938.467	16.9901	837.352
17.0308	945.558	17.0032	850.066
17.0439	947.882	17.0163	851.549
17.057	940.149	17.0294	839.591
17.0702	932.796	17.0425	827.113
17.0833	929.949	17.0556	833.051
17.0964	926.704	17.0687	859.987
17.1096	925.637	17.0818	885.199
17.1227	916.213	17.0949	881.09
17.1358	921.593	17.108	845.972
17.1489	928.687	17.1211	808.909
17.1621	948.113	17.1342	800.37
17.1752	958.437	17.1473	821.709
17.1883	967.594	17.1604	849.214
17.2015	962.252	17.1735	865.086
17.2146	945.094	17.1866	874.595
17.2277	921.558	17.1997	891.102
17.2409	908.731	17.2128	914.133
17.254	938.271	17.2259	928.552
17.2671	971.23	17.239	920.273
17.2802	981.811	17.2521	888.682
17.2934	958.989	17.2652	847.689
17.3065	954.584	17.2783	816.88
17.3196	956.219	17.2914	807.889
17.3328	970.562	17.3045	818.438
17.3459	979.803	17.3176	841.309
17.359	992.273	17.3307	874.094
17.3722	986.312	17.3438	913.405
17.3853	983.19	17.3569	945.64
17.3984	988.056	17.37	955.245
17.4115	1005.68	17.3831	941.574
17.4247	1015.14	17.3962	917.076
17.4378	1032.02	17.4093	890.173
17.4509	1042.84	17.4224	861.924
17.4641	1041.31	17.4355	841.557
17.4772	1036.32	17.4486	849.485
17.4903	1059.35	17.4617	893.471
17.5035	1095.29	17.4748	948.645
17.5166	1123.03	17.4879	975.392
17.5297	1123.55	17.501	959.32
17.5429	1108.82	17.5141	925.453
17.556	1093.28	17.5272	908.916
17.5691	1097.61	17.5403	918.252
17.5822	1123.17	17.5534	933.956
17.5954	1164.48	17.5665	939.576
17.6085	1205.01	17.5796	943.839
17.6216	1215.55	17.5927	967.301
17.6348	1219.98	17.6058	1011.03
17.6479	1218.46	17.6189	1048.38
17.661	1230.56	17.632	1053.14
17.6742	1233.58	17.6451	1031.96
17.6873	1254.19	17.6582	1017.18
17.7004	1269.91	17.6713	1026.39
17.7136	1294.66	17.6844	1039.85
17.7267	1300.7	17.6975	1026.43
17.7398	1299.98	17.7106	982.322
17.7529	1302.21	17.7237	934.518
17.7661	1303.29	17.7368	909.941
17.7792	1276.93	17.7499	914.183
17.7923	1241.25	17.763	937.537
17.8055	1251.15	17.7761	967.703
17.8186	1283.15	17.7892	989.989
17.8317	1281	17.8023	990.044
17.8449	1226.19	17.8154	969.14
17.858	1190.91	17.8285	949.89
17.8711	1183.62	17.8416	951.441
17.8842	1184.38	17.8547	963.606
17.8974	1167.67	17.8678	960.316
17.9105	1176.47	17.8809	936.288
17.9236	1186.37	17.894	912.807
17.9368	1177.44	17.9071	906.681
17.9499	1139.4	17.9202	910.966
17.963	1097.55	17.9333	911.779
17.9762	1078.17	17.9464	907.981
17.9893	1073.97	17.9595	905.368
18.0024	1079.45	17.9726	902.822
18.0155	1059.35	17.9857	896.094
18.0287	1046.83	17.9988	889.078
18.0418	1041.84	18.0119	890.72
18.0549	1063.72	18.025	901.025
18.0681	1075.45	18.0381	908.602
18.0812	1081.29	18.0512	904.821
18.0943	1065.28	18.0643	895.874
18.1075	1058.23	18.0774	895.064
18.1206	1056.97	18.0905	903.623
18.1337	1061.13	18.1036	906.131
18.1469	1050.46	18.1167	889.64
18.16	1056.79	18.1298	863.254
18.1731	1082.87	18.1429	850.889
18.1862	1107.58	18.156	865.493
18.1994	1104.66	18.1691	896.548
18.2125	1113.32	18.1822	925.269
18.2256	1128.44	18.1953	944.538
18.2388	1162.17	18.2084	958.84
18.2519	1183.79	18.2215	968.861
18.265	1202.24	18.2346	968.848
18.2782	1185.71	18.2477	960.193
18.2913	1196.18	18.2608	956.79
18.3044	1225.81	18.2739	968.587
18.3175	1259.02	18.287	989.248
18.3307	1261.79	18.3001	1006.05
18.3438	1289.03	18.3132	1014.96
18.3569	1329.35	18.3263	1018.3
18.3701	1356.5	18.3394	1018.13
18.3832	1347.66	18.3525	1020.04
18.3963	1363.29	18.3656	1035.37
18.4094	1408.23	18.3787	1066.8
18.4226	1440.71	18.3918	1095.62
18.4357	1433.98	18.4049	1093.89
18.4488	1416.34	18.418	1052.19
18.462	1402.09	18.4311	991.592
18.4751	1378.56	18.4442	947.653
18.4882	1350.91	18.4573	940.959
18.5014	1317.63	18.4704	959.033
18.5145	1262.7	18.4835	966.766
18.5276	1227.82	18.4966	940.611
18.5408	1218.54	18.5097	894.561
18.5539	1212.26	18.5228	865.605
18.567	1178.35	18.5359	871.351
18.5801	1150.68	18.549	891.144
18.5933	1127.38	18.5621	895.006
18.6064	1091.37	18.5752	880.261
18.6195	1068.84	18.5883	867.962
18.6327	1065.37	18.6014	870.561
18.6458	1064.88	18.6145	878.761
18.6589	1032.26	18.6276	879.417
18.6721	1003.09	18.6407	873.442
18.6852	992.883	18.6538	871.363
18.6983	989.206	18.6669	877.308
18.7114	978.473	18.68	880.97
18.7246	975.118	18.6931	866.499
18.7377	979.426	18.7062	830.812
18.7508	965.771	18.7193	792.011
18.764	943.155	18.7324	773.381
18.7771	926.331	18.7455	777.781
18.7902	918.571	18.7586	782.866
18.8034	920.797	18.7717	766.595
18.8165	942.195	18.7848	734.985
18.8296	960.592	18.7979	719.363
18.8427	945.869	18.811	742.929
18.8559	919.877	18.8241	794.061
18.869	904.132	18.8372	837.926
18.8821	915.336	18.8503	852.832
18.8953	935.178	18.8634	846.836
18.9084	951.875	18.8765	838.668
18.9215	942.687	18.8896	832.988
18.9347	933.245	18.9027	821.163
18.9478	928.864	18.9158	798.491
18.9609	913.731	18.9289	771.888
18.9741	891.113	18.942	751.692
18.9872	878.366	18.9551	742.909
19.0003	879.711	18.9682	744.981
19.0134	886.541	18.9813	756.29
19.0266	905.307	18.9944	775.073
19.0397	934.306	19.0075	797.285
19.0528	943.651	19.0206	816.418
19.066	933.576	19.0337	827.72
19.0791	906.725	19.0468	830.405
19.0922	893.372	19.0599	825.414
19.1054	884.167	19.073	813.816
19.1185	884.517	19.0861	800.212
19.1316	887.669	19.0992	793.49
19.1447	902.459	19.1123	798.975
19.1579	918.424	19.1254	809.362
19.171	910.829	19.1385	808.311
19.1841	908.053	19.1516	786.558
19.1973	928.346	19.1647	754.126
19.2104	948.56	19.1778	733.149
19.2235	933.383	19.1909	736.232
19.2367	926.279	19.204	753.92
19.2498	926.18	19.2171	766.58
19.2629	923.584	19.2302	767.453
19.2761	905.055	19.2433	767.989
19.2892	916.668	19.2564	779.159
19.3023	926.638	19.2695	793.432
19.3154	939.804	19.2826	792.402
19.3286	934.664	19.2957	770.105
19.3417	937.839	19.3088	742.693
19.3548	926.89	19.3219	733.228
19.368	917.499	19.335	751.789
19.3811	921.642	19.3481	791.174
19.3942	945.935	19.3612	836.769
19.4074	959.788	19.3743	874.577
19.4205	958.312	19.3874	892.032
19.4336	950.304	19.4005	879.929
19.4468	947.989	19.4136	841.87
19.4599	949.771	19.4267	799.286
19.473	967.93	19.4398	777.256
19.4861	979.171	19.4529	780.914
19.4993	981.348	19.466	791.246
19.5124	965.433	19.4791	787.683
19.5255	971.833	19.4922	769.358
19.5387	1002.12	19.5053	751.934
19.5518	1041.17	19.5184	749.565
19.5649	1040.06	19.5315	765.673
19.5781	1043.37	19.5446	795.363
19.5912	1063.8	19.5577	831.142
19.6043	1081.74	19.5708	865.849
19.6174	1074.34	19.5839	894.316
19.6306	1082.3	19.597	912.418
19.6437	1110.1	19.6101	918.68
19.6568	1140.63	19.6232	919.37
19.67	1163.03	19.6363	927.772
19.6831	1169.93	19.6494	949.052
19.6962	1175.98	19.6625	969.24
19.7094	1208.42	19.6756	970.347
19.7225	1261.12	19.6887	956.327
19.7356	1303.48	19.7018	951.841
19.7487	1340.37	19.7149	972.776
19.7619	1379.99	19.728	1009.96
19.775	1415.8	19.7411	1045.43
19.7881	1447.78	19.7542	1073.4
19.8013	1498.25	19.7673	1098.25
19.8144	1543.46	19.7804	1124.13
19.8275	1594.47	19.7935	1156.42
19.8407	1658.47	19.8066	1205.18
19.8538	1741.96	19.8197	1271.37
19.8669	1780.39	19.8328	1332.66
19.8801	1803.19	19.8459	1357.65
19.8932	1837.02	19.859	1340.35
19.9063	1923.07	19.8721	1311
19.9194	1994.96	19.8852	1306.89
19.9326	2043	19.8983	1336.92
19.9457	2075.74	19.9114	1381.43
19.9588	2129.99	19.9245	1421
19.972	2152.43	19.9376	1454.86
19.9851	2134.06	19.9507	1487.45
19.9982	2101.15	19.9638	1509.83
20.0114	2098.75	19.9769	1506.31
20.0245	2085.22	19.99	1477.21
20.0376	2058.76	20.0031	1440.38
20.0507	2002.87	20.0162	1409.83
20.0639	1977.13	20.0293	1383.12
20.077	1951.03	20.0424	1354.7
20.0901	1896.08	20.0555	1327.99
20.1033	1782.2	20.0686	1306.75
20.1164	1691.07	20.0817	1280.55
20.1295	1638.99	20.0948	1232.78
20.1426	1600.65	20.1079	1164.81
20.1558	1544.19	20.121	1103.99
20.1689	1464.97	20.1341	1076.91
20.182	1384.63	20.1472	1076.63
20.1952	1320.73	20.1603	1066.25
20.2083	1289.14	20.1734	1019.84
20.2214	1262.93	20.1865	951.478
20.2346	1237.13	20.1996	897.653
20.2477	1193.52	20.2127	876.836
20.2608	1144.93	20.2258	875.658
20.2739	1106.23	20.2389	871.766
20.2871	1083.34	20.252	859.529
20.3002	1078.92	20.2651	848.607
20.3133	1061.64	20.2782	843.82
20.3265	1026.87	20.2913	835.048
20.3396	976.478	20.3044	810.083
20.3527	959.005	20.3175	773.502
20.3659	952.168	20.3306	746.765
20.379	965.874	20.3437	747.185
20.3921	962.484	20.3568	770.334
20.4053	956.46	20.3699	795.879
20.4184	935.131	20.383	806.788
20.4315	930.087	20.3961	798.927
20.4446	912.959	20.4092	777.874
20.4578	897.52	20.4223	755.11
20.4709	880.844	20.4354	743.95
20.484	870.9	20.4485	748.365
20.4972	877.084	20.4616	754.89
20.5103	899.022	20.4747	744.435
20.5234	908.9	20.4878	714.914
20.5366	881.518	20.5009	686.594
20.5497	863.069	20.514	682.45
20.5628	865.909	20.5271	706.181
20.5759	871.629	20.5402	740.617
20.5891	853.635	20.5533	764.875
20.6022	849.62	20.5664	771.185
20.6153	856.108	20.5795	765.624
20.6285	848.307	20.5926	756.045
20.6416	821.807	20.6057	743.739
20.6547	817.235	20.6188	728.725
20.6679	831.896	20.6319	717.557
20.681	834.113	20.645	719.467
20.6941	822.189	20.6581	733.682
20.7072	809.495	20.6712	746.19
20.7204	804.802	20.6843	741.919
20.7335	801.713	20.6974	719.88
20.7466	805.993	20.7105	694.151
20.7598	802.802	20.7236	680.409
20.7729	799.899	20.7367	680.996
20.786	804.422	20.7498	684.117
20.7992	826.331	20.7629	678.009
20.8123	849.931	20.776	666.108
20.8254	851.449	20.7891	664.904
20.8386	814.136	20.8022	684.885
20.8517	778.29	20.8153	714.733
20.8648	781.642	20.8284	729.033
20.8779	820.557	20.8415	712.984
20.8911	839.928	20.8546	677.825
20.9042	826.438	20.8677	649.604
20.9173	795.518	20.8808	644.459
20.9305	791.567	20.8939	656.603
20.9436	807.548	20.907	669.609
20.9567	797.275	20.9201	675.318
20.9699	770.384	20.9332	679.638
20.983	764.508	20.9463	690.96
20.9961	790.289	20.9594	707.372
21.0093	790.513	20.9725	717.848
21.0224	773.144	20.9856	715.415
21.0355	754.163	20.9987	704.645
21.0486	743.536	21.0118	694.495
21.0618	739.033	21.0249	686.301
21.0749	747.93	21.038	674.304
21.088	764.463	21.0511	656.733
21.1012	771.471	21.0642	640.6
21.1143	771.612	21.0773	632.183
21.1274	769.989	21.0904	628.854
21.1406	757.629	21.1035	624.839
21.1537	737.859	21.1166	622.766
21.1668	717.827	21.1297	632.503
21.1799	721.317	21.1428	659.001
21.1931	735.202	21.1559	695.072
21.2062	746.016	21.169	727.923
21.2193	737.997	21.1821	747.198
21.2325	736.318	21.1952	746.117
21.2456	749.971	21.2083	721.986
21.2587	759.273	21.2214	683.62
21.2719	736.669	21.2345	652.365
21.285	703.124	21.2476	646.457
21.2981	696.164	21.2607	662.706
21.3113	704.667	21.2738	679.45
21.3244	705.189	21.2869	677.796
21.3375	695.347	21.3	658.6
21.3506	705.095	21.3131	639.082
21.3638	719.215	21.3262	634.41
21.3769	717.069	21.3393	641.162
21.39	696.431	21.3524	640.629
21.4032	685.593	21.3655	621.094
21.4163	690.104	21.3786	595.605
21.4294	704.802	21.3917	591.505
21.4426	718.417	21.4048	620.497
21.4557	719.966	21.4179	662.117
21.4688	702.42	21.431	680.795
21.4819	691.762	21.4441	659.802
21.4951	684.078	21.4572	618.191
21.5082	693.798	21.4703	593.882
21.5213	717.413	21.4834	609.343
21.5345	741.407	21.4965	651.323
21.5476	735.615	21.5096	682.274
21.5607	722.297	21.5227	673.206
21.5739	723.823	21.5358	629.46
21.587	714.847	21.5489	586.062
21.6001	686.562	21.562	575.73
21.6132	657.632	21.5751	600.185
21.6264	646.258	21.5882	633.333
21.6395	670.412	21.6013	651.124
21.6526	708.057	21.6144	653.655
21.6658	731.918	21.6275	656.405
21.6789	708.17	21.6406	665.014
21.692	693.338	21.6537	666.623
21.7051	705.694	21.6668	648.49
21.7183	726.276	21.6799	618.502
21.7314	725.66	21.693	599.232
21.7446	721.591	21.7061	602.603
21.7577	729.414	21.7192	620.692
21.7708	739.344	21.7323	643.811
21.7839	755.377	21.7454	675.738
21.7971	780.333	21.7585	720.126
21.8102	789.171	21.7716	761.767
21.8233	791.793	21.7847	777.059
21.8365	806.031	21.7978	762.561
21.8496	838.523	21.8109	739.573
21.8627	851.171	21.824	730.907
21.8758	858.276	21.8371	744.291
21.889	886.549	21.8502	777.796
21.9021	948.797	21.8633	826.074
21.9152	1031.96	21.8764	878.369
21.9284	1121.38	21.8895	924.26
21.9415	1198.8	21.9026	968.305
21.9546	1272.24	21.9157	1029.11
21.9678	1378.94	21.9288	1117
21.9809	1545.16	21.9419	1218.78
21.994	1727.77	21.955	1308.82
22.0071	1864.34	21.9681	1369.98
22.0203	1925.45	21.9812	1400.38
22.0334	1931.36	21.9943	1406.99
22.0465	1919.14	22.0074	1398.14
22.0597	1898.24	22.0205	1379.12
22.0728	1858.34	22.0336	1350.2
22.0859	1827.58	22.0467	1312.69
22.0991	1853.19	22.0598	1279.77
22.1122	1942.6	22.0729	1276.85
22.1253	2051.66	22.086	1323.72
22.1384	2169.47	22.0991	1419.49
22.1516	2321.11	22.1122	1550.35
22.1647	2535.87	22.1253	1713.37
22.1778	2817.82	22.1384	1927.51
22.191	3196.38	22.1515	2222.65
22.2041	3708.87	22.1646	2611.21
22.2172	4379.08	22.1777	3054.84
22.2304	5116.45	22.1908	3444.91
22.2435	5722.61	22.2039	3638.58
22.2566	5855.68	22.217	3551.25
22.2698	5364.25	22.2301	3230.56
22.2829	4522.77	22.2432	2818.39
22.296	3784.3	22.2563	2429.73
22.3091	3274.19	22.2694	2077.89
22.3223	2771.5	22.2825	1723.26
22.3354	2174.15	22.2956	1365.69
22.3485	1582.76	22.3087	1064.42
22.3617	1164.2	22.3218	873.249
22.3748	929.594	22.3349	782.759
22.3879	824.372	22.348	734.575
22.4011	772.616	22.3611	682.625
22.4142	756.623	22.3742	627.931
22.4273	738.913	22.3873	596.419
22.4404	711.967	22.4004	596.625
22.4536	681.833	22.4135	608.907
22.4667	673.163	22.4266	609.245
22.4798	661.038	22.4397	592.114
22.493	654.704	22.4528	569.735
22.5061	654.179	22.4659	556.066
22.5192	663.629	22.479	554.2
22.5324	655.963	22.4921	556.836
22.5455	643.312	22.5052	557.959
22.5586	626.244	22.5183	561.642
22.5718	618.174	22.5314	575.832
22.5849	611.624	22.5445	596.81
22.598	605.812	22.5576	606.674
22.6111	612.06	22.5707	591.474
22.6243	628.438	22.5838	559.448
22.6374	638.757	22.5969	533.562
22.6505	619.803	22.61	526.472
22.6637	600.724	22.6231	529.711
22.6768	599.29	22.6362	529.206
22.6899	611.893	22.6493	522.011
22.7031	605.694	22.6624	513.558
22.7162	597.213	22.6755	506.347
22.7293	595.941	22.6886	499.934
22.7425	607.89	22.7017	497.485
22.7556	609.879	22.7148	503.886
22.7687	608.394	22.7279	516.771
22.7818	586.824	22.741	525.868
22.795	561.184	22.7541	523.931
22.8081	547.608	22.7672	515.616
22.8212	567.913	22.7803	512.358
22.8344	593.242	22.7934	519.783
22.8475	601.772	22.8065	533.541
22.8606	588.508	22.8196	547.299
22.8738	580.007	22.8327	559.416
22.8869	575.885	22.8458	568.567
22.9	570.803	22.8589	567.873
22.9131	566.621	22.872	551.506
22.9263	583.859	22.8851	527.479
22.9394	606.863	22.8982	516.116
22.9525	612.287	22.9113	530.274
22.9657	583.9	22.9244	559.611
22.9788	546.346	22.9375	579.488
22.9919	527.571	22.9506	575.541
23.0051	552.655	22.9637	556.674
23.0182	581.22	22.9768	543.151
23.0313	591.86	22.9899	545.135
23.0444	584.954	23.003	555.27
23.0576	594.984	23.0161	560.655
23.0707	590.942	23.0292	555.98
23.0838	571.753	23.0423	542.852
23.097	543.966	23.0554	522.002
23.1101	542.094	23.0685	494.198
23.1232	546.254	23.0816	467.549
23.1364	546.461	23.0947	456.556
23.1495	539.284	23.1078	469.084
23.1626	543.333	23.1209	496.279
23.1758	551.313	23.134	518.299
23.1889	555.098	23.1471	522.204
23.202	561.616	23.1602	512.489
23.2151	577.531	23.1733	502.148
23.2283	589.375	23.1864	495.082
23.2414	572.771	23.1995	484.954
23.2545	541.76	23.2126	471.534
23.2677	529.042	23.2257	467.854
23.2808	552.898	23.2388	482.658
23.2939	577.256	23.2519	504.188
23.3071	578.26	23.265	512.315
23.3202	565.88	23.2781	503.39
23.3333	561.075	23.2912	490.977
23.3464	566.62	23.3043	484.078
23.3596	574.328	23.3174	478.572
23.3727	577.494	23.3305	473.847
23.3858	571.007	23.3436	483.511
23.399	558.687	23.3567	517
23.4121	548.862	23.3698	557.712
23.4252	548.347	23.3829	574.782
23.4383	559.369	23.396	559.09
23.4515	563.95	23.4091	533.648
23.4646	557.164	23.4222	522.904
23.4777	550.239	23.4353	523.323
23.4909	557.04	23.4484	515.653
23.504	562.155	23.4615	495.111
23.5171	553.881	23.4746	475.581
23.5303	545.973	23.4877	468.508
23.5434	552.834	23.5008	473.411
23.5565	569.482	23.5139	486.535
23.5696	570.961	23.527	505.709
23.5828	558.417	23.5401	524.679
23.5959	548.401	23.5532	534.334
23.609	558.112	23.5663	532.096
23.6222	570.458	23.5794	524.114
23.6353	563.475	23.5925	516.862
23.6484	542.133	23.6056	513.073
23.6616	525.242	23.6187	515.02
23.6747	529.791	23.6318	524.445
23.6878	543.691	23.6449	536.559
23.701	562.909	23.658	541.113
23.7141	565.046	23.6711	532.855
23.7272	550.982	23.6842	517.647
23.7403	521.553	23.6973	505.656
23.7535	515.11	23.7104	502.188
23.7666	532.554	23.7235	506.246
23.7797	559.507	23.7366	513.692
23.7929	571.515	23.7497	519.441
23.806	572.753	23.7628	520.257
23.8191	568.735	23.7759	518.229
23.8323	565.596	23.789	519.66
23.8454	563.121	23.8021	528.507
23.8585	558.526	23.8152	541.019
23.8716	550.5	23.8283	548.221
23.8848	550.391	23.8414	544.698
23.8979	545.891	23.8545	534.587
23.911	546.674	23.8676	526.423
23.9242	542.655	23.8807	522.411
23.9373	552.337	23.8938	517.208
23.9504	556.105	23.9069	508.171
23.9636	568.236	23.92	500.046
23.9767	573.011	23.9331	496.093
23.9898	567.135	23.9462	491.256
24.0029	548.802	23.9593	480.592
24.0161	533.082	23.9724	469.741
24.0292	528.842	23.9855	469.869
24.0423	525.931	23.9986	482.925
24.0555	535.584	24.0117	498.303
24.0686	546.479	24.0248	505.076
24.0817	552.819	24.0379	503.193
24.0949	545.797	24.051	498.745
24.108	536.64	24.0641	492.782
24.1211	524.469	24.0772	481.67
24.1343	528.294	24.0903	467.383
24.1474	540.452	24.1034	457.974
24.1605	546.557	24.1165	456.761
24.1736	539.495	24.1296	460.137
24.1868	540.687	24.1427	467.446
24.1999	542.174	24.1558	482.272
24.213	537.593	24.1689	501.153
24.2262	539.595	24.182	512.624
24.2393	547.864	24.1951	511.491
24.2524	554.402	24.2082	503.995
24.2656	557.464	24.2213	495.009
24.2787	564.269	24.2344	481.537
24.2918	558.233	24.2475	463.598
24.305	540.108	24.2606	449.929
24.3181	537.348	24.2737	444.96
24.3312	544.936	24.2868	440.127
24.3443	537.762	24.2999	427.953
24.3575	510.889	24.313	417.515
24.3706	506.893	24.3261	424.818
24.3837	527.569	24.3392	451.231
24.3969	552.958	24.3523	482.204
24.41	558.122	24.3654	505.897
24.4231	555.099	24.3785	522.398
24.4363	544.647	24.3916	532.327
24.4494	536.384	24.4047	528.078
24.4625	528.949	24.4178	504.195
24.4756	519.096	24.4309	470.747
24.4888	500.462	24.444	446.725
24.5019	479.075	24.4571	441.732
24.515	479.104	24.4702	450.207
24.5282	495.131	24.4833	463.097
24.5413	512.294	24.4964	477.967
24.5544	520.49	24.5095	495.401
24.5676	535.376	24.5226	510.001
24.5807	554.252	24.5357	511.172
24.5938	552.723	24.5488	494.897
24.607	528.531	24.5619	471.49
24.6201	504.869	24.575	457.504
24.6332	505.762	24.5881	460.074
24.6463	528.593	24.6012	472.494
24.6595	546.46	24.6143	483.169
24.6726	550.349	24.6274	484.212
24.6857	545.737	24.6405	472.416
24.6989	550.949	24.6536	450.332
24.712	553.812	24.6667	429.756
24.7251	542.082	24.6798	428.21
24.7383	519.371	24.6929	454.308
24.7514	507.387	24.706	496.079
24.7645	518.402	24.7191	528.631
24.7776	525.577	24.7322	536.239
24.7908	525.756	24.7453	524.71
24.8039	524.776	24.7584	509.481
24.817	532.156	24.7715	496.087
24.8302	526.11	24.7846	478.665
24.8433	522.109	24.7977	455.703
24.8564	522.71	24.8108	437.252
24.8696	531.123	24.8239	433.237
24.8827	539.594	24.837	441.13
24.8958	545.278	24.8501	450.525
24.9089	536.091	24.8632	456.473
24.9221	517.673	24.8763	463.23
24.9352	505.198	24.8894	474.967
24.9483	497.173	24.9025	486.633
24.9615	494.224	24.9156	487.295
24.9746	502.819	24.9287	472.66
24.9877	523.887	24.9418	451.573
25.0009	539.523	24.9549	437.856
25.014	542.338	24.968	437.412
25.0271	528.909	24.9811	445.175
25.0403	520.487	24.9942	452.422
25.0534	520.249	25.0073	454.241
25.0665	533.787	25.0204	452.649
25.0796	543.116	25.0335	455.797
25.0928	552.396	25.0466	471.095
25.1059	553.772	25.0597	494.012
25.119	550.302	25.0728	506.312
25.1322	537.824	25.0859	492.282
25.1453	530.447	25.099	457.692
25.1584	522.793	25.1121	427.795
25.1715	517.443	25.1252	424.56
25.1847	503.71	25.1383	447.729
25.1978	506.321	25.1514	477.438
25.2109	506.627	25.1645	492.335
25.2241	515.222	25.1776	486.123
25.2372	517.857	25.1907	470.389
25.2503	528.731	25.2038	460.699
25.2635	529.536	25.2169	457.707
25.2766	535.992	25.23	446.643
25.2897	536.08	25.2431	420.955
25.3028	528.201	25.2562	399.243
25.316	525.159	25.2693	405.806
25.3291	536.5	25.2824	437.024
25.3422	549.514	25.2955	462.042
25.3554	557.313	25.3086	459.896
25.3685	566.57	25.3217	442.615
25.3816	563.937	25.3348	436.714
25.3948	556.02	25.3479	453.752
25.4079	557.493	25.361	486.981
25.421	570.312	25.3741	525.403
25.4341	576.318	25.3872	558.837
25.4473	584.31	25.4003	573.866
25.4604	589.167	25.4134	558.721
25.4735	587.604	25.4265	516.039
25.4867	570.985	25.4396	466.593
25.4998	562.362	25.4527	436.13
25.5129	566.047	25.4658	436.953
25.5261	581.327	25.4789	460.206
25.5392	586.788	25.492	486.449
25.5523	586.242	25.5051	503.222
25.5655	583.631	25.5182	511.01
25.5786	586.386	25.5313	514.46
25.5917	596.613	25.5444	516.105
25.6048	612.351	25.5575	519.418
25.618	617.451	25.5706	528.841
25.6311	613.359	25.5837	542.985
25.6442	611.022	25.5968	555.468
25.6574	624.374	25.6099	564.242
25.6705	632.763	25.623	571.179
25.6836	635.669	25.6361	572.199
25.6968	618.46	25.6492	560.123
25.7099	612.71	25.6623	539.541
25.723	605.167	25.6754	525.54
25.7361	611.707	25.6885	522.932
25.7493	604.478	25.7016	519.434
25.7624	605.586	25.7147	505.558
25.7755	592.135	25.7278	490.334
25.7887	582.458	25.7409	487.918
25.8018	567.691	25.754	497.145
25.8149	580.36	25.7671	504.347
25.8281	598.314	25.7802	503.154
25.8412	614.651	25.7933	500.852
25.8543	607.66	25.8064	505.487
25.8675	604.248	25.8195	515.24
25.8806	600.505	25.8326	523.906
25.8937	604.491	25.8457	529.695
25.9068	605.918	25.8588	533.262
25.92	612.551	25.8719	531.681
25.9331	626.424	25.885	522.135
25.9462	636.442	25.8981	510.119
25.9594	635.388	25.9112	505.664
25.9725	613.529	25.9243	509.222
25.9856	606.313	25.9374	509.476
25.9988	614.142	25.9505	498.877
26.0119	636.107	25.9636	484.574
26.025	632.433	25.9767	478.548
26.0382	613.825	25.9898	485.16
26.0513	599.264	26.0029	502.45
26.0644	611.254	26.016	526.922
26.0775	622.607	26.0291	549.092
26.0907	621.988	26.0422	555.71
26.1038	626.811	26.0553	545.261
26.1169	642.723	26.0684	535.25
26.1301	645.891	26.0815	543.374
26.1432	637.326	26.0946	567.226
26.1563	643.494	26.1077	587.778
26.1695	650.98	26.1208	589.79
26.1826	648.153	26.1339	572.29
26.1957	638.211	26.147	545.523
26.2088	640.74	26.1601	523.023
26.222	638.433	26.1732	515.325
26.2351	644.157	26.1863	523.444
26.2482	654.9	26.1994	538.1
26.2614	672.913	26.2125	547.46
26.2745	675.55	26.2256	548.34
26.2876	678.603	26.2387	547.693
26.3008	680.876	26.2518	552.914
26.3139	682.247	26.2649	561.292
26.327	677.47	26.278	562.731
26.3401	686.209	26.2911	553.367
26.3533	698.591	26.3042	544.316
26.3664	690.12	26.3173	551.294
26.3795	665.808	26.3304	575.184
26.3927	666.627	26.3435	596.373
26.4058	692.487	26.3566	592.422
26.4189	707.148	26.3697	560.249
26.4321	703.394	26.3828	521.177
26.4452	704.411	26.3959	505.053
26.4583	711.887	26.409	527.58
26.4715	706.464	26.4221	577.101
26.4846	702.056	26.4352	623.375
26.4977	704.417	26.4483	643.269
26.5108	715.124	26.4614	638.05
26.524	729.977	26.4745	622.687
26.5371	748.416	26.4876	604.115
26.5502	756.276	26.5007	579.737
26.5634	750.37	26.5138	554.078
26.5765	744.618	26.5269	543.148
26.5896	735.282	26.54	557.077
26.6028	729.715	26.5531	586.522
26.6159	729.66	26.5662	610.441
26.629	737.515	26.5793	614.327
26.6421	738.21	26.5924	600.311
26.6553	742.765	26.6055	584.795
26.6684	748.233	26.6186	585.554
26.6815	760.285	26.6317	605.84
26.6947	761.083	26.6448	629.817
26.7078	763.032	26.6579	637.845
26.7209	745.509	26.671	626.234
26.734	737.614	26.6841	608.789
26.7472	740.736	26.6972	599.733
26.7603	764.758	26.7103	600.405
26.7734	761.32	26.7234	603.981
26.7866	747.465	26.7365	606.981
26.7997	736.478	26.7496	609.673
26.8128	741.549	26.7627	607.131
26.826	737.407	26.7758	590.009
26.8391	738.876	26.7889	558.931
26.8522	734.845	26.802	532.228
26.8654	728.14	26.8151	530.695
26.8785	716.879	26.8282	556.01
26.8916	716.771	26.8413	588.772
26.9047	698.096	26.8544	607.755
26.9179	679.842	26.8675	606.385
26.931	678.356	26.8806	591.653
26.9441	688.515	26.8937	571.782
26.9573	676.082	26.9068	550.015
26.9704	657.141	26.9199	529.987
26.9835	659.244	26.933	521.871
26.9967	674.718	26.9461	534.82
27.0098	683.069	26.9592	561.884
27.0229	678.468	26.9723	579.985
27.036	680.322	26.9854	572.194
27.0492	670.955	26.9985	548.314
27.0623	652.151	27.0116	536.662
27.0754	629.711	27.0247	553.45
27.0886	633.167	27.0378	583.601
27.1017	634.576	27.0509	595.889
27.1148	633.804	27.064	575.886
27.128	620.208	27.0771	540.556
27.1411	617.558	27.0902	519.269
27.1542	622.757	27.1033	524.788
27.1673	635.264	27.1164	545.49
27.1805	627.762	27.1295	562.918
27.1936	608.039	27.1426	570.284
27.2067	597.088	27.1557	571.525
27.2199	602.363	27.1688	567.011
27.233	608.011	27.1819	548.767
27.2461	598.31	27.195	513.625
27.2593	588.27	27.2081	475.01
27.2724	578.664	27.2212	453.904
27.2855	584.863	27.2343	458.835
27.2986	579.619	27.2474	482.002
27.3118	579.144	27.2605	512.967
27.3249	586.488	27.2736	547.243
27.338	608.315	27.2867	578.697
27.3512	605.852	27.2998	595.012
27.3643	589.807	27.3129	587.574
27.3774	582.623	27.326	563.568
27.3906	581.453	27.3391	541.012
27.4037	570.664	27.3522	532.91
27.4168	567.746	27.3653	536.331
27.43	574.203	27.3784	537.812
27.4431	579.958	27.3915	527.818
27.4562	574.802	27.4046	511.436
27.4693	572.916	27.4177	502.05
27.4825	571.642	27.4308	504.403
27.4956	569.576	27.4439	505.791
27.5087	559.328	27.457	488.929
27.5219	552.91	27.4701	453.457
27.535	555.329	27.4832	421.774
27.5481	553.687	27.4963	419.627
27.5613	548.34	27.5094	450.168
27.5744	549.36	27.5225	489.186
27.5875	552.082	27.5356	507.239
27.6007	546.854	27.5487	495.226
27.6138	545.989	27.5618	467.891
27.6269	546.639	27.5749	446.466
27.64	544.193	27.588	440.751
27.6532	552.128	27.6011	445.328
27.6663	563.679	27.6142	449.089
27.6794	564.771	27.6273	448.216
27.6926	551.593	27.6404	450.113
27.7057	551.193	27.6535	462.554
27.7188	553.196	27.6666	480.031
27.732	552.971	27.6797	486.013
27.7451	538.447	27.6928	471.611
27.7582	518.665	27.7059	448.58
27.7714	520.506	27.719	439.647
27.7845	544.791	27.7321	455.096
27.7976	570.563	27.7452	480.741
27.8107	550.893	27.7583	492.218
27.8239	535.166	27.7714	481.826
27.837	538.117	27.7845	466.997
27.8501	566.802	27.7976	467.243
27.8633	559.122	27.8107	477.948
27.8764	548.095	27.8238	476.234
27.8895	537.4	27.8369	452.676
27.9027	544.806	27.85	425.028
27.9158	540.34	27.8631	416.117
27.9289	539.877	27.8762	426.787
27.942	532.637	27.8893	439.912
27.9552	536.559	27.9024	445.053
27.9683	545.172	27.9155	448.12
27.9814	551.976	27.9286	455.737
27.9946	540.648	27.9417	461.537
28.0077	528.233	27.9548	454.522
28.0208	521.174	27.9679	435.74
28.034	524.09	27.981	418.592
28.0471	531.458	27.9941	414.373
28.0602	543.915	28.0072	423.15
28.0733	549.685	28.0203	438.918
28.0865	558.405	28.0334	457.053
28.0996	552.51	28.0465	474.604
28.1127	535.271	28.0596	487.034
28.1259	514.413	28.0727	491.043
28.139	512.723	28.0858	489.315
28.1521	517.94	28.0989	487.402
28.1653	519.416	28.112	482.683
28.1784	517.206	28.1251	464.81
28.1915	510.563	28.1382	432.344
28.2046	506.467	28.1513	403.305
28.2178	504.238	28.1644	397.556
28.2309	505.746	28.1775	412.694
28.244	500.005	28.1906	426.883
28.2572	489.617	28.2037	425.079
28.2703	488.869	28.2168	411.617
28.2834	499.383	28.2299	398.118
28.2966	508.371	28.243	389.623
28.3097	508.895	28.2561	386.39
28.3228	500.842	28.2692	390.129
28.336	498.547	28.2823	401.817
28.3491	497.509	28.2954	416.276
28.3622	499.961	28.3085	425.159
28.3753	490.934	28.3216	426.08
28.3885	490.267	28.3347	424.822
28.4016	481.871	28.3478	425.603
28.4147	468.345	28.3609	422.291
28.4279	459.536	28.374	405.26
28.441	460.071	28.3871	377.279
28.4541	467.1	28.4002	355.272
28.4672	466.184	28.4133	352.173
28.4804	475.597	28.4264	362.829
28.4935	472.147	28.4395	373.42
28.5066	468.914	28.4526	379.116
28.5198	454.766	28.4657	385.022
28.5329	454.779	28.4788	394.591
28.546	468.094	28.4919	406.153
28.5592	478.899	28.505	417.669
28.5723	473.798	28.5181	425.825
28.5854	455.358	28.5312	422.796
28.5985	451.522	28.5443	403.69
28.6117	451.278	28.5574	377.655
28.6248	451.562	28.5705	363.147
28.6379	447.891	28.5836	368.934
28.6511	442.429	28.5967	383.463
28.6642	443.113	28.6098	386.747
28.6773	446.504	28.6229	372.149
28.6905	454.331	28.636	353.984
28.7036	448.679	28.6491	350.691
28.7167	438.737	28.6622	363.263
28.7299	442.19	28.6753	375.375
28.743	452.41	28.6884	374.254
28.7561	464.924	28.7015	363.197
28.7692	454.132	28.7146	353.172
28.7824	447.727	28.7277	350.505
28.7955	445.619	28.7408	356.144
28.8086	458.958	28.7539	368.751
28.8218	455.115	28.767	384.157
28.8349	440.196	28.7801	396.323
28.848	425.309	28.7932	401.938
28.8612	423.469	28.8063	401.307
28.8743	433.474	28.8194	394.919
28.8874	442.664	28.8325	383.386
28.9005	444.291	28.8456	371.141
28.9137	442.527	28.8587	365.959
28.9268	446.122	28.8718	372.325
28.9399	453.867	28.8849	386.613
28.9531	456.608	28.898	400.072
28.9662	447.137	28.9111	405.913
28.9793	427.45	28.9242	402.292
28.9925	415.451	28.9373	390.308
29.0056	423.904	28.9504	373.162
29.0187	431.455	28.9635	357.66
29.0318	426.482	28.9766	351.107
29.045	424.308	28.9897	354.155
29.0581	438.922	29.0028	360.873
29.0712	452.417	29.0159	367.238
29.0844	445.129	29.029	373.858
29.0975	433.067	29.0421	378.813
29.1106	428.808	29.0552	376.327
29.1238	439.682	29.0683	366.343
29.1369	449.556	29.0814	358.453
29.15	445.419	29.0945	360.273
29.1632	423.53	29.1076	367.133
29.1763	406.827	29.1207	367.719
29.1894	413.398	29.1338	358.126
29.2025	435.078	29.1469	345.964
29.2157	451.481	29.16	341.662
29.2288	454.326	29.1731	347.49
29.2419	451.325	29.1862	356.798
29.2551	449.054	29.1993	362.047
29.2682	445.064	29.2124	361.043
29.2813	432.59	29.2255	355.463
29.2945	416.94	29.2386	348.349
29.3076	410.041	29.2517	343.982
29.3207	422.363	29.2648	344.402
29.3339	433.503	29.2779	343.758
29.347	428.89	29.291	332.606
29.3601	418.005	29.3041	312.315
29.3732	418.145	29.3172	298.641
29.3864	415.769	29.3303	304.956
29.3995	406.069	29.3434	325.522
29.4126	408.648	29.3565	341.824
29.4258	418.356	29.3696	343.097
29.4389	419.584	29.3827	335.71
29.452	422.615	29.3958	333.826
29.4652	438.364	29.4089	345.773
29.4783	442.767	29.422	369.251
29.4914	426.51	29.4351	394.733
29.5045	424.464	29.4482	410.929
29.5177	437.033	29.4613	409.373
29.5308	449.406	29.4744	389.781
29.5439	440.087	29.4875	363.675
29.5571	431.922	29.5006	349.271
29.5702	426.534	29.5137	356.602
29.5833	434.647	29.5268	378.063
29.5965	433.826	29.5399	397.315
29.6096	424.486	29.553	406.297
29.6227	415.573	29.5661	408.595
29.6359	420.616	29.5792	407.985
29.649	428.047	29.5923	401.437
29.6621	420.007	29.6054	385.727
29.6752	406.853	29.6185	366.024
29.6884	401.776	29.6316	352.988
29.7015	404.127	29.6447	352.318
29.7146	402.292	29.6578	360.084
29.7278	399.315	29.6709	369.985
29.7409	398.027	29.684	381.616
29.754	398.853	29.6971	397.253
29.7672	406.895	29.7102	411.746
29.7803	418.571	29.7233	413.275
29.7934	422.606	29.7364	397.136
29.8065	428.078	29.7495	373.631
29.8197	437.184	29.7626	358.189
29.8328	436.591	29.7757	356.605
29.8459	415.455	29.7888	362.787
29.8591	401.001	29.8019	367.484
29.8722	407.453	29.815	366.565
29.8853	415.385	29.8281	363.719
29.8985	413.018	29.8412	367.791
29.9116	405.815	29.8543	383.262
29.9247	409.264	29.8674	400.247
29.9378	412.147	29.8805	399.403
29.951	421.757	29.8936	373.683
29.9641	428.777	29.9067	341.347
29.9772	431.754	29.9198	328.678
29.9904	419.392	29.9329	340.958
30.0035	418.844	29.946	359.3
30.0166	436.976	29.9591	365.503
30.0297	457.233	29.9722	359.921
30.0429	442.821	29.9853	353.084
30.056	419.123	29.9984	350.855
30.0691	413.212	30.0115	352.968
30.0823	428.562	30.0246	358.127
30.0954	435.473	30.0377	364.036
30.1085	433.083	30.0508	368.139
30.1217	421.857	30.0639	372.191
30.1348	421.176	30.077	380.716
30.1479	431.233	30.0901	390.712
30.1611	440.497	30.1032	390.533
30.1742	438.508	30.1163	375.278
30.1873	445.362	30.1294	358.237
30.2005	461.014	30.1425	357.376
30.2136	462.443	30.1556	371.904
30.2267	442.978	30.1687	381.314
30.2398	427.529	30.1818	371.189
30.253	430.336	30.1949	351.935
30.2661	438.013	30.208	345.775
30.2792	433.388	30.2211	360.586
30.2924	426.499	30.2342	385.147
30.3055	437.855	30.2473	406.261
30.3186	457.999	30.2604	419.446
30.3317	463.375	30.2735	422.341
30.3449	449.801	30.2866	409.566
30.358	441.384	30.2997	381.401
30.3711	431.487	30.3128	352.064
30.3843	425.02	30.3259	341.031
30.3974	429.73	30.339	354.236
30.4105	449.088	30.3521	376.929
30.4237	453.572	30.3652	387.337
30.4368	444.43	30.3783	377.146
30.4499	449.304	30.3914	357.147
30.463	467.99	30.4045	343.404
30.4762	476.469	30.4176	340.997
30.4893	465.016	30.4307	343.896
30.5024	455.038	30.4438	348.07
30.5156	456.977	30.4569	358.624
30.5287	456.58	30.47	381.217
30.5418	459.327	30.4831	410.634
30.555	457.81	30.4962	432.704
30.5681	464.264	30.5093	437.502
30.5812	465.597	30.5224	427.779
30.5944	474.387	30.5355	415.469
30.6075	473.202	30.5486	411.968
30.6206	471.969	30.5617	420.287
30.6337	477.216	30.5748	432.555
30.6469	491.868	30.5879	436.326
30.66	505.958	30.601	426.382
30.6731	510.133	30.6141	410.468
30.6863	504.048	30.6272	401.163
30.6994	490.572	30.6403	404.58
30.7125	481.885	30.6534	417.73
30.7257	477.546	30.6665	432.645
30.7388	482.363	30.6796	439.984
30.7519	492.749	30.6927	435.315
30.765	505.148	30.7058	425.415
30.7782	504.989	30.7189	422.77
30.7913	506.873	30.732	429.053
30.8044	510.091	30.7451	431.086
30.8176	514.192	30.7582	417.686
30.8307	507.648	30.7713	394.997
30.8438	511.972	30.7844	379.343
30.857	508.787	30.7975	379.065
30.8701	508.865	30.8106	387.959
30.8832	504.653	30.8237	394.402
30.8964	520.223	30.8368	393.405
30.9095	531.218	30.8499	389.879
30.9226	552.967	30.863	392.068
30.9357	560.111	30.8761	402.408
30.9489	546.601	30.8892	415.996
30.962	535.104	30.9023	427.421
30.9751	546.735	30.9154	437.264
30.9883	569.833	30.9285	449.957
31.0014	573.245	30.9416	466.829
31.0145	579.21	30.9547	482.53
31.0277	585.842	30.9678	488.62
31.0408	587.643	30.9809	481.05
31.0539	582.435	30.994	465.898
31.067	593.115	31.0071	456.716
31.0802	607.033	31.0202	462.607
31.0933	611.051	31.0333	478.374
31.1064	602.562	31.0464	489.583
31.1196	617.92	31.0595	489.203
31.1327	641.407	31.0726	486.693
31.1458	668.975	31.0857	499.838
31.159	685.515	31.0988	537.471
31.1721	711.838	31.1119	590.089
31.1852	745.356	31.125	636.076
31.1984	781.176	31.1381	660.155
31.2115	824.038	31.1512	667.161
31.2246	876.768	31.1643	677.888
31.2377	946.807	31.1774	710.441
31.2509	1013.44	31.1905	768.05
[truncated: 2,190 more rows]

## Sheet: Fig2f
	CP-PBf	Independent Variable	Fit Peak 1	Independent Variable	Fit Peak 2	Independent Variable	Fit Peak 3	Independent Variable	Cumulative Fit Peak	Baseline X	Baseline Data			EI-PBf	Independent Variable	Fit Peak 1	Independent Variable	Fit Peak 2	Independent Variable	Fit Peak 3	Independent Variable	Fit Peak 4	Independent Variable	Cumulative Fit Peak	Baseline X	Baseline Data
15.0218	846.566	15.0218	525.401	15.0218	514.699	15.0218	509.553	15.0218	846.769	15.0218	510.742		15.1137	1526.62	15.1137	1248.35	15.1137	1261.64	15.1137	1250.57	15.1137	1259.38	15.1137	1589.81	15.1137	1247.67
15.035	861.532	15.2682	524.325	15.341	513.142	15.4906	507.601	15.0435	846.692	15.035	510.678		15.1269	1514.09	15.8863	1128.01	15.419	1205.61	15.5716	1167.19	15.6124	1168.75	15.1301	1587.02	15.1269	1245.26
15.0481	869.393	15.5145	523.901	15.6602	513.196	15.9593	511.85	15.0652	846.611	15.0481	510.612		15.14	1534.04	15.9446	1121.06	15.7242	1151.76	16.0293	1093.02	16.111	1090.39	15.1464	1584.24	15.14	1242.86
15.0612	870.364	15.7609	525.431	15.9794	517.621	16.4281	530.963	15.0869	846.528	15.0612	510.545		15.1531	1575.18	16.0574	1109.07	16.0295	1103.91	16.4871	1040.14	16.6096	1038.59	15.1627	1581.46	15.1531	1240.45
15.0744	867.236	16.0072	530.257	16.2986	529.199	16.8968	563.259	15.1086	846.442	15.0744	510.476		15.1663	1605.43	16.1653	1099.73	16.3347	1065.78	16.9449	1010.23	17.1083	1012.41	15.179	1578.68	15.1663	1238.04
15.0875	845.382	16.2536	539.792	16.6178	549.467	17.3656	582.714	15.1303	846.355	15.0875	510.406		15.1794	1599.33	16.2685	1093.06	16.6399	1038.56	17.4027	998.126	17.6069	1004.98	15.1954	1575.91	15.1794	1235.62
15.1006	840.652	16.4999	555.379	16.937	572.186	17.8343	575.903	15.152	846.267	15.1006	510.335		15.1925	1559.73	16.3669	1088.98	16.9452	1020.78	17.8605	998.628	18.1055	1009.43	15.2117	1573.13	15.1925	1233.21
15.1137	847.166	16.7463	575.7	17.2562	588.38	18.303	559.237	15.1737	846.18	15.1137	510.263		15.2057	1513.03	16.4608	1087.34	17.2504	1010.86	18.3183	1006.7	18.6041	1018.92	15.228	1570.36	15.2057	1230.8
15.1269	856.82	16.9926	598.738	17.5754	593.06	18.7718	553.494	15.1954	846.095	15.1269	510.19		15.2188	1483.56	16.5502	1088.07	17.5557	1007.24	18.7761	1018.03	19.1028	1026.76	15.2443	1567.59	15.2188	1228.38
15.14	844.553	17.2389	629.55	17.8946	597.391	19.2405	582.223	15.2171	846.011	15.14	510.117		15.2319	1474.47	16.6352	1091.08	17.8609	1008.32	19.2339	1032.77	19.6014	1027.31	15.2606	1564.82	15.2319	1225.96
15.1531	844.231	17.2582	633.053	17.9145	598.458	19.2671	585.052	15.2388	845.931	15.1531	510.043		15.2451	1473.76	16.716	1096.33	17.8825	1008.54	19.2602	1034.1	19.6238	1027.15	15.277	1562.06	15.2451	1223.54
15.1663	836.033	17.2951	640.798	17.9527	601.218	19.3183	591.164	15.2605	845.855	15.1663	509.97		15.2582	1473.86	16.7926	1103.77	17.9242	1009.01	19.3107	1037.07	19.667	1026.84	15.2933	1559.31	15.2582	1221.13
15.1794	850.849	17.3302	649.769	17.9889	605.018	19.367	598.117	15.2822	845.784	15.1794	509.897		15.2713	1479.27	16.8652	1113.37	17.9637	1009.57	19.3589	1040.64	19.708	1026.56	15.3096	1556.56	15.2713	1218.71
15.1925	859.736	17.3634	660.272	18.0233	610.171	19.4132	606.286	15.3039	845.719	15.1925	509.824		15.2844	1496.13	16.9339	1125.07	18.0011	1010.33	19.4046	1045.06	19.7468	1026.35	15.3259	1553.82	15.2844	1216.29
15.2057	867.987	17.3948	672.578	18.0558	617.08	19.4571	616.208	15.3255	845.66	15.2057	509.751		15.2976	1522.2	16.9988	1138.76	18.0365	1011.57	19.448	1050.74	19.7836	1026.26	15.3422	1551.09	15.2976	1213.88
15.2188	835.855	17.4245	686.885	18.0865	626.244	19.4987	628.654	15.3472	845.61	15.2188	509.68		15.3107	1551.16	17.06	1154.32	18.07	1013.88	19.489	1058.32	19.8182	1026.35	15.3586	1548.37	15.3107	1211.46
15.2319	820.161	17.4525	703.252	18.1154	638.234	19.538	644.718	15.3689	845.567	15.2319	509.609		15.3238	1581	17.1175	1171.55	18.1015	1018.17	19.5279	1068.82	19.8509	1026.68	15.3749	1545.65	15.3238	1209.05
15.2451	817.412	17.4788	721.576	18.1427	653.618	19.5752	665.878	15.3906	845.534	15.2451	509.539		15.337	1611.43	17.1716	1190.17	18.1312	1025.66	19.5646	1083.78	19.8817	1027.34	15.3912	1542.95	15.337	1206.64
15.2582	843.867	17.5036	741.562	18.1683	672.844	19.6102	693.941	15.4123	845.512	15.2582	509.47		15.3501	1635.13	17.2223	1209.85	18.1591	1037.71	19.5992	1105.26	19.9106	1028.45	15.4075	1540.26	15.3501	1204.23
15.2713	852.335	17.5268	762.735	18.1923	696.098	19.6431	730.834	15.434	845.5	15.2713	509.403		15.3632	1639.21	17.2698	1230.17	18.1852	1055.46	19.6318	1135.73	19.9377	1030.16	15.4238	1537.57	15.3632	1201.83
15.2844	850.393	17.5485	784.508	18.2147	723.186	19.6741	778.202	15.4557	845.501	15.2844	509.338		15.3764	1617.67	17.314	1250.67	18.2097	1079.51	19.6624	1177.58	19.9631	1032.67	15.4402	1534.9	15.3764	1199.42
15.2976	827.65	17.5687	806.234	18.2356	753.49	19.7031	836.965	15.4774	845.515	15.2976	509.274		15.3895	1578.35	17.3553	1270.86	18.2325	1109.69	19.6911	1232.55	19.9868	1036.28	15.4565	1532.25	15.3895	1197.02
15.3107	822.115	17.5876	827.277	18.2552	786.02	19.7303	906.901	15.4991	845.542	15.3107	509.213		15.4026	1536.22	17.3935	1290.27	18.2537	1145.03	19.718	1301.13	20.0088	1041.38	15.4728	1529.6	15.4026	1194.62
15.3238	823.909	17.6051	847.092	18.2733	819.543	19.7556	986.49	15.5208	845.584	15.3238	509.153		15.4157	1503.48	17.429	1308.48	18.2735	1183.95	19.743	1382.23	20.0293	1048.5	15.4891	1526.98	15.4157	1192.23
15.337	829.695	17.6213	865.253	18.29	852.758	19.7792	1073.05	15.5425	845.643	15.337	509.096		15.4289	1487.08	17.4617	1325.16	18.2917	1224.52	19.7663	1473.21	20.0482	1058.24	15.5054	1524.36	15.4289	1189.84
15.3501	826.331	17.6363	881.475	18.3055	884.469	19.8011	1163.14	15.5642	845.718	15.3501	509.042		15.442	1489.76	17.4918	1340.06	18.3086	1264.79	19.788	1570.27	20.0657	1071.23	15.5218	1521.76	15.442	1187.46
15.3632	841.448	17.6501	895.619	18.3198	913.71	19.8214	1253.05	15.5859	845.809	15.3632	508.99		15.4551	1506.96	17.5194	1353.05	18.3241	1303.06	19.8081	1669.07	20.0818	1087.8	15.5381	1519.18	15.4551	1185.07
15.3764	848.653	17.6627	907.673	18.3328	939.816	19.8402	1339.36	15.6076	845.921	15.3764	508.942		15.4683	1524.7	17.5446	1364.13	18.3383	1338.05	19.8266	1765.43	20.0966	1107.84	15.5544	1516.62	15.4683	1182.7
15.3895	846.783	17.6742	917.72	18.3447	962.431	19.8574	1419.26	15.6293	846.051	15.3895	508.896		15.4814	1528.06	17.5675	1373.36	18.3513	1368.93	19.8436	1855.76	20.1101	1130.56	15.5707	1514.07	15.4814	1180.33
15.4026	831.851	17.6847	925.915	18.3556	981.478	19.8732	1490.81	15.6509	846.201	15.4026	508.854		15.4945	1516.08	17.5882	1380.87	18.3631	1395.35	19.8592	1937.46	20.1223	1154.7	15.587	1511.55	15.4945	1177.96
15.4157	839.919	17.6942	932.462	18.3654	997.1	19.8876	1552.94	15.6727	846.373	15.4157	508.816		15.5077	1505.57	17.6069	1386.86	18.3738	1417.29	19.8735	2008.98	20.1334	1178.69	15.6034	1509.04	15.5077	1175.6
15.4289	844.849	17.7027	937.584	18.3742	1009.59	19.9007	1605.37	15.6943	846.566	15.4289	508.781		15.5208	1515.37	17.6236	1391.53	18.3834	1435.03	19.8864	2069.71	20.1434	1201.12	15.6197	1506.56	15.5208	1173.25
15.442	852.233	17.7103	941.502	18.3821	1019.32	19.9126	1648.44	15.716	846.783	15.442	508.75		15.5339	1545.67	17.6384	1395.09	18.3921	1449	19.8982	2119.86	20.1523	1220.89	15.636	1504.09	15.5339	1170.9
15.4551	850.649	17.7171	944.432	18.3891	1026.73	19.9233	1682.92	15.7377	847.024	15.4551	508.723		15.5471	1575.08	17.6515	1397.74	18.3997	1459.74	19.9087	2160.17	20.1602	1237.44	15.6523	1501.65	15.5471	1168.56
15.4683	848.433	17.7231	946.568	18.3953	1032.21	19.9329	1709.85	15.7594	847.29	15.4683	508.701		15.5602	1580.18	17.663	1399.67	18.4064	1467.79	19.9182	2191.75	20.1672	1250.62	15.6686	1499.23	15.5602	1166.23
15.4814	851.27	17.7284	948.084	18.4008	1036.16	19.9414	1730.36	15.7811	847.582	15.4814	508.683		15.5733	1557.4	17.6729	1401.04	18.4124	1473.66	19.9266	2215.87	20.1733	1260.64	15.685	1496.84	15.5733	1163.9
15.4945	861.214	17.7329	949.123	18.4055	1038.93	19.9489	1745.59	15.8028	847.901	15.4945	508.67		15.5864	1524.22	17.6814	1401.99	18.4175	1477.84	19.934	2233.83	20.1787	1267.94	15.7013	1494.47	15.5864	1161.58
15.5077	874.954	17.7368	949.811	18.4095	1040.8	19.9554	1756.59	15.8245	848.246	15.5077	508.662		15.5996	1499.6	17.6886	1402.62	18.4219	1480.72	19.9405	2246.83	20.1832	1273.02	15.7176	1492.12	15.5996	1159.27
15.5208	865.261	17.7401	950.244	18.4129	1042.01	19.9611	1764.32	15.8462	848.622	15.5208	508.659		15.6127	1486.35	17.6946	1403.02	18.4256	1482.64	19.9461	2255.99	20.1871	1276.39	15.7339	1489.81	15.6127	1156.97
15.5339	851.358	17.7429	950.499	18.4157	1042.77	19.966	1769.56	15.8679	849.027	15.5339	508.661		15.6258	1474.35	17.6996	1403.28	18.4287	1483.89	19.9509	2262.22	20.1903	1278.52	15.7502	1487.52	15.6258	1154.68
15.5471	834.332	17.7451	950.637	18.4181	1043.21	19.9701	1773	15.8896	849.461	15.5471	508.668		15.639	1458.55	17.7035	1403.43	18.4312	1484.66	19.955	2266.32	20.1929	1279.78	15.7666	1485.25	15.639	1152.39
15.5602	840.158	17.7469	950.701	18.4199	1043.44	19.9736	1775.14	15.9113	849.929	15.5602	508.681		15.6521	1448.75	17.7066	1403.51	18.4333	1485.11	19.9584	2268.89	20.195	1280.47	15.7829	1483.02	15.6521	1150.11
15.5733	843.313	17.7483	950.722	18.4214	1043.56	19.9764	1776.41	15.933	850.429	15.5733	508.7		15.6652	1458.52	17.7089	1403.56	18.4349	1485.36	19.9612	2270.43	20.1967	1280.81	15.7992	1480.82	15.6652	1147.85
15.5864	855.569	17.7494	950.722	18.4225	1043.6	19.9786	1777.11	15.9547	850.961	15.5864	508.725		15.6784	1486.12	17.7105	1403.58	18.436	1485.5	19.9634	2271.28	20.1979	1280.95	15.8155	1478.65	15.6784	1145.59
15.5996	867.817	17.7501	950.713	18.4233	1043.61	19.9804	1777.46	15.9764	851.53	15.5996	508.757		15.6915	1511.07	17.7116	1403.59	18.4369	1485.56	19.9652	2271.72	20.1988	1280.99	15.8318	1476.51	15.6915	1143.34
15.6127	885.289	17.7506	950.703	18.4238	1043.61	19.9817	1777.61	15.998	852.133	15.6127	508.794		15.7046	1513.38	17.7123	1403.59	18.4375	1485.59	19.9665	2271.92	20.1994	1280.98	15.8482	1474.4	15.7046	1141.11
15.6258	879.078	17.7509	950.695	18.4241	1043.6	19.9827	1777.66	16.0197	852.772	15.6258	508.839		15.7178	1494.85	17.7127	1403.59	18.4378	1485.6	19.9674	2271.99	20.1997	1280.97	15.8645	1472.32	15.7178	1138.88
15.639	865.322	17.7511	950.691	18.4243	1043.59	19.9833	1777.66	16.0414	853.451	15.639	508.89		15.7309	1476.89	17.7128	1403.59	18.438	1485.6	19.968	2272	20.1999	1280.96	15.8808	1470.29	15.7309	1136.67
15.6521	839.993	17.7512	950.689	18.4243	1043.59	19.9837	1777.65	16.0631	854.167	15.6521	508.948		15.744	1476.33	17.7128	1403.59	18.4381	1485.61	19.9684	2271.99	20.2	1280.96	15.8971	1468.28	15.744	1134.46
15.6652	827.057	17.7512	950.689	18.4243	1043.59	19.9839	1777.65	16.0848	854.922	15.6652	509.013		15.7571	1487.38	17.7128	1403.59	18.4381	1485.61	19.9686	2271.99	20.2	1280.96	15.9135	1466.32	15.7571	1132.27
15.6784	828.175	17.7512	950.689	18.4244	1043.59	19.984	1777.64	16.1065	855.72	15.6784	509.086		15.7703	1489.92	17.7129	1403.6	18.4381	1485.61	19.9687	2271.99	20.2	1280.96	15.9298	1464.39	15.7703	1130.09
15.6915	847.482	17.7512	950.687	18.4244	1043.59	19.984	1777.64	16.1282	856.558	15.6915	509.166		15.7834	1471.54	17.7132	1403.6	18.4381	1485.61	19.9687	2271.99	20.2	1280.95	15.9461	1462.5	15.7834	1127.92
15.7046	858.469	17.7514	950.681	18.4245	1043.59	19.984	1777.64	16.1499	857.439	15.7046	509.254		15.7965	1438.87	17.7138	1403.6	18.4383	1485.61	19.9687	2271.99	20.2001	1280.95	15.9624	1460.65	15.7965	1125.77
15.7178	857.784	17.7518	950.669	18.4248	1043.57	19.984	1777.64	16.1716	858.366	15.7178	509.35		15.8097	1411.73	17.7148	1403.6	18.4386	1485.61	19.9687	2271.98	20.2002	1280.94	15.9787	1458.84	15.8097	1123.63
15.7309	839.422	17.7523	950.645	18.4253	1043.55	19.9841	1777.63	16.1933	859.335	15.7309	509.454		15.8228	1410.61	17.7162	1403.59	18.4391	1485.61	19.9689	2271.98	20.2004	1280.92	15.9951	1457.07	15.8228	1121.5
15.744	819.349	17.7532	950.602	18.426	1043.5	19.9844	1777.62	16.215	860.352	15.744	509.566		15.8359	1444.43	17.7183	1403.57	18.4399	1485.58	19.9691	2271.96	20.2007	1280.89	16.0114	1455.34	15.8359	1119.38
15.7571	815.584	17.7544	950.525	18.427	1043.41	19.9847	1777.59	16.2367	861.417	15.7571	509.687		15.8491	1501.09	17.721	1403.53	18.441	1485.51	19.9695	2271.93	20.2012	1280.84	16.0277	1453.66	15.8491	1117.28
15.7703	829.647	17.756	950.394	18.4283	1043.24	19.9853	1777.52	16.2584	862.528	15.7703	509.817		15.8622	1549.92	17.7244	1403.44	18.4424	1485.36	19.9701	2271.86	20.2017	1280.75	16.044	1452.03	15.8622	1115.19
15.7834	838.042	17.7581	950.178	18.4299	1042.96	19.9861	1777.4	16.2801	863.691	15.7834	509.955		15.8753	1562.28	17.7287	1403.27	18.4443	1485.05	19.9709	2271.73	20.2025	1280.6	16.0603	1450.44	15.8753	1113.11
15.7965	842.733	17.7606	949.834	18.432	1042.48	19.9872	1777.19	16.3018	864.905	15.7965	510.103		15.8884	1535.32	17.734	1403	18.4466	1484.5	19.9719	2271.49	20.2034	1280.37	16.0767	1448.9	15.8884	1111.05
15.8097	849.984	17.7638	949.302	18.4345	1041.73	19.9886	1776.82	16.3235	866.169	15.8097	510.259		15.9016	1493.57	17.7403	1402.56	18.4494	1483.58	19.9733	2271.06	20.2045	1280.01	16.093	1447.41	15.9016	1109.01
15.8228	870.646	17.7675	948.501	18.4376	1040.59	19.9903	1776.21	16.3451	867.488	15.8228	510.426		15.9147	1464.59	17.7478	1401.89	18.4528	1482.11	19.9751	2270.35	20.2059	1279.47	16.1093	1445.96	15.9147	1106.98
15.8359	881.909	17.772	947.326	18.4412	1038.89	19.9924	1775.24	16.3668	868.861	15.8359	510.602		15.9278	1454.38	17.7565	1400.9	18.4568	1479.87	19.9772	2269.21	20.2074	1278.68	16.1256	1444.57	15.9278	1104.97
15.8491	872.16	17.7771	945.65	18.4454	1036.44	19.9949	1773.76	16.3885	870.284	15.8491	510.787		15.941	1448.65	17.7665	1399.48	18.4614	1476.57	19.9797	2267.45	20.2093	1277.56	16.1419	1443.23	15.941	1102.97
15.8622	860.797	17.7831	943.312	18.4502	1033	19.9979	1771.57	16.4102	871.759	15.8622	510.983		15.9541	1436.39	17.778	1397.51	18.4668	1471.89	19.9827	2264.83	20.2114	1276	16.1583	1441.95	15.9541	1100.99
15.8753	868.775	17.7899	940.125	18.4557	1028.29	20.0014	1768.39	16.4319	873.281	15.8753	511.189		15.9672	1427.23	17.791	1394.85	18.473	1465.4	19.9862	2261.02	20.2139	1273.87	16.1746	1440.72	15.9672	1099.02
15.8884	867.782	17.7977	935.87	18.462	1021.98	20.0054	1763.91	16.4536	874.846	15.8884	511.406		15.9803	1441.27	17.8056	1391.31	18.4799	1456.67	19.9902	2255.65	20.2166	1271.03	16.1909	1439.55	15.9803	1097.07
15.9016	838.728	17.8064	930.307	18.469	1013.71	20.0099	1757.74	16.4753	876.456	15.9016	511.633		15.9935	1482.16	17.8219	1386.73	18.4877	1445.21	19.9948	2248.24	20.2197	1267.32	16.2072	1438.43	15.9935	1095.14
15.9147	825.073	17.8161	923.179	18.4768	1003.1	20.0151	1749.42	16.497	878.105	15.9147	511.871		16.0066	1524.91	17.8401	1380.91	18.4965	1430.51	20	2238.24	20.2232	1262.54	16.2235	1437.38	16.0066	1093.23
15.9278	847.068	17.8269	914.229	18.4856	989.793	20.0209	1738.41	16.5187	879.791	15.9278	512.12		16.0197	1535.88	17.8602	1373.68	18.5062	1412.14	20.0058	2224.99	20.2271	1256.52	16.2399	1436.38	16.0197	1091.33
15.941	868.631	17.8388	903.222	18.4952	973.453	20.0275	1724.11	16.5404	881.515	15.941	512.38		16.0329	1506.29	17.8822	1364.88	18.517	1389.73	20.0124	2207.8	20.2313	1249.08	16.2562	1435.44	16.0329	1089.45
15.9541	870.503	17.8519	889.974	18.5058	953.842	20.0347	1705.85	16.5621	883.271	15.9541	512.651		16.046	1463.38	17.9064	1354.38	18.5288	1363.14	20.0197	2185.87	20.236	1240.05	16.2725	1434.56	16.046	1087.59
15.9672	865.273	17.8663	874.38	18.5175	930.866	20.0427	1682.93	16.5838	885.06	15.9672	512.934		16.0591	1445.51	17.9327	1342.12	18.5417	1332.45	20.0277	2158.4	20.2412	1229.34	16.2888	1433.75	16.0591	1085.75
15.9803	854.464	17.882	856.458	18.5302	904.625	20.0515	1654.66	16.6055	886.879	15.9803	513.229		16.0723	1465.93	17.9614	1328.11	18.5558	1298.13	20.0365	2124.6	20.2468	1216.88	16.3052	1432.99	16.0723	1083.92
15.9935	840.342	17.899	836.375	18.5439	875.464	20.0611	1620.37	16.6272	888.726	15.9935	513.535		16.0854	1502.49	17.9924	1312.44	18.5712	1261.04	20.0462	2083.74	20.2529	1202.74	16.3215	1432.3	16.0854	1082.12
16.0066	831.317	17.9175	814.467	18.5589	843.995	20.0716	1579.5	16.6488	890.6	16.0066	513.854		16.0985	1522.83	18.026	1295.31	18.5878	1222.44	20.0568	2035.28	20.2595	1187.06	16.3378	1431.68	16.0985	1080.34
16.0197	833.916	17.9374	791.245	18.575	811.088	20.083	1531.68	16.6705	892.498	16.0197	514.185		16.1117	1515.6	18.0621	1276.99	18.6058	1183.95	20.0683	1978.9	20.2666	1170.12	16.3541	1431.12	16.1117	1078.57
16.0329	840.784	17.9589	767.357	18.5924	777.81	20.0954	1476.77	16.6922	894.421	16.0329	514.529		16.1248	1493.66	18.1008	1257.82	18.6251	1147.35	20.0807	1914.65	20.2743	1152.33	16.3704	1430.62	16.1248	1076.83
16.046	860.016	17.982	743.54	18.611	745.326	20.1088	1415	16.7139	896.366	16.046	514.885		16.1379	1469.7	18.1424	1238.18	18.6459	1114.38	20.0941	1843.03	20.2826	1134.17	16.3867	1430.19	16.1379	1075.1
16.0591	865.103	18.0067	720.535	18.631	714.747	20.1231	1347	16.7356	898.333	16.0591	515.255		16.151	1439.09	18.1868	1218.48	18.6681	1086.43	20.1086	1765.06	20.2914	1116.19	16.4031	1429.83	16.151	1073.4
16.0723	855.976	18.0331	698.992	18.6524	687	20.1386	1273.84	16.7573	900.32	16.0723	515.637		16.1642	1393.01	18.2341	1199.1	18.6919	1064.31	20.1241	1682.31	20.3009	1098.91	16.4194	1429.54	16.1642	1071.72
16.0854	853.824	18.0613	679.4	18.6752	662.696	20.1551	1197.06	16.779	902.328	16.0854	516.033		16.1773	1342.84	18.2846	1180.39	18.7172	1048.15	20.1407	1596.91	20.3109	1082.79	16.4357	1429.32	16.1773	1070.05
16.0985	874.88	18.0913	662.034	18.6994	642.092	20.1729	1118.59	16.8007	904.355	16.0985	516.442		16.1904	1318.87	18.3381	1162.62	18.7443	1037.36	20.1585	1511.33	20.3217	1068.16	16.452	1429.17	16.1904	1068.41
16.1117	886.562	18.1231	646.953	18.7252	625.107	20.1917	1040.62	16.8224	906.403	16.1117	516.865		16.2036	1339.81	18.3949	1146.02	18.7729	1030.91	20.1775	1428.3	20.3331	1055.22	16.4684	1429.1	16.2036	1066.8
16.1248	871.016	18.1569	634.041	18.7525	611.412	20.2118	965.402	16.8441	908.471	16.1248	517.301		16.2167	1389.83	18.4551	1130.71	18.8034	1027.58	20.1977	1350.42	20.3452	1043.98	16.4847	1429.1	16.2167	1065.2
16.1379	844.282	18.1927	623.062	18.7815	600.537	20.2332	895.022	16.8658	910.56	16.1379	517.752		16.2298	1433.37	18.5187	1116.79	18.8356	1026.2	20.2191	1279.95	20.3579	1034.34	16.501	1429.17	16.2298	1063.63
16.151	834.317	18.2305	613.731	18.8121	591.988	20.2558	831.17	16.8875	912.672	16.151	518.217		16.243	1450.51	18.5858	1104.25	18.8696	1025.9	20.2419	1218.45	20.3715	1026.11	16.5173	1429.33	16.243	1062.07
16.1642	850.298	18.2705	605.766	18.8444	585.321	20.2798	774.959	16.9092	914.808	16.1642	518.696		16.2561	1451.73	18.6566	1093.06	18.9056	1026.12	20.266	1166.7	20.3858	1019.08	16.5336	1429.56	16.2561	1060.54
16.1773	869.721	18.3126	598.916	18.8784	580.181	20.3051	726.827	16.9309	916.971	16.1773	519.19		16.2692	1458.78	18.731	1083.14	18.9435	1026.54	20.2915	1124.58	20.4008	1013.02	16.55	1429.88	16.2692	1059.03
16.1904	883.788	18.3344	595.845	18.8961	578.092	20.3319	686.554	16.9526	919.167	16.1904	519.699		16.2824	1479.99	18.8093	1074.4	18.9632	1026.78	20.3184	1091.26	20.4086	1010.28	16.5663	1430.28	16.2824	1057.54
16.2036	887.063	18.6518	571.464	19.1573	570.243	20.3601	653.401	16.9743	921.395	16.2036	520.223		16.2955	1507.64	18.8915	1066.69	19.2163	1028.94	20.3467	1065.39	20.5173	986.128	16.5826	1430.76	16.2955	1056.07
16.2167	883.919	18.9692	568.458	19.4185	572.046	20.3897	626.293	16.996	923.664	16.2167	520.762		16.3086	1531.05	18.9777	1059.88	19.4695	1028.44	20.3765	1045.4	20.6259	970.273	16.5989	1431.33	16.3086	1054.62
16.2298	865.926	19.2865	577.275	19.6797	570.49	20.421	604.029	17.0176	925.982	16.2298	521.316		16.3217	1543.74	19.0681	1053.81	19.7227	1024.37	20.4079	1029.79	20.7346	955.537	16.6152	1432	16.3217	1053.2
16.243	853.942	19.6039	580.014	19.9409	562.335	20.4371	594.349	17.0393	928.352	16.243	521.886		16.3349	1541.8	19.1626	1048.31	19.9759	1015.81	20.4242	1023.21	20.8432	940.266	16.6316	1432.75	16.3349	1051.79
16.2561	856.26	19.9213	572.582	20.2021	545.574	20.6156	527.051	17.061	930.789	16.2561	522.471		16.348	1526.79	19.2614	1043.21	20.2291	1001.86	20.6026	979.204	20.9519	923.88	16.6479	1433.6	16.348	1050.4
16.2692	863.007	20.2387	552.162	20.4634	518.537	20.7942	481.922	17.0827	933.305	16.2692	523.073		16.3611	1512.65	19.3124	1040.74	20.4823	981.637	20.7811	949.259	21.0605	906.261	16.6642	1434.54	16.3611	1049.04
16.2824	865.758	20.5561	516.062	20.7246	479.681	20.9727	438.752	17.1044	935.911	16.2824	523.691		16.3743	1519.88	19.8581	1014.55	20.7355	954.221	20.9596	919.87	21.1691	887.629	16.6805	1435.59	16.3743	1047.69
16.2955	868.427	20.8734	461.642	20.9858	428.248	21.1512	399.635	17.1261	938.631	16.2955	524.325		16.3874	1554.46	20.4038	974.264	20.9887	918.737	21.1381	888.509	21.2778	868.278	16.6968	1436.74	16.3874	1046.36
16.3086	877.494	21.1908	399.24	21.247	380.976	21.3297	371.908	17.1478	941.485	16.3086	524.975		16.4005	1594.75	20.9494	905.678	21.2419	876.119	21.3166	855.616	21.3864	848.524	16.7132	1437.99	16.4005	1045.06
16.3217	867.761	21.5082	359.769	21.5082	349.735	21.5082	349.634	17.1695	944.498	16.3217	525.643		16.4137	1606.18	21.4951	808.395	21.4951	830.399	21.4951	822.305	21.4951	828.691	16.7295	1439.35	16.4137	1043.77
16.3349	857.105		--		--		--	17.1912	947.708	16.3349	526.327		16.4268	1571.15		--		--		--		--	16.7458	1440.83	16.4268	1042.51
16.348	854.704		--		--		--	17.2129	951.155	16.348	527.028		16.4399	1503.39		--		--		--		--	16.7621	1442.41	16.4399	1041.26
16.3611	862.687		--		--		--	17.2346	954.887	16.3611	527.747		16.453	1434.39		--		--		--		--	16.7784	1444.12	16.453	1040.03
16.3743	866.467		--		--		--	17.2563	958.972	16.3743	528.481		16.4662	1389.14		--		--		--		--	16.7948	1445.95	16.4662	1038.82
16.3874	883.766		--		--		--	17.278	963.484	16.3874	529.232		16.4793	1373.77		--		--		--		--	16.8111	1447.9	16.4793	1037.63
16.4005	904.114		--		--		--	17.2997	968.522	16.4005	529.997		16.4924	1379.88		--		--		--		--	16.8274	1449.99	16.4924	1036.46
16.4137	897.997		--		--		--	17.3213	974.207	16.4137	530.777		16.5056	1393.76		--		--		--		--	16.8437	1452.21	16.5056	1035.31
16.4268	882.56		--		--		--	17.3431	980.671	16.4268	531.571		16.5187	1401.92		--		--		--		--	16.8601	1454.56	16.5187	1034.18
16.4399	890.279		--		--		--	17.3647	988.079	16.4399	532.378		16.5318	1395.67		--		--		--		--	16.8764	1457.06	16.5318	1033.06
16.453	921.565		--		--		--	17.3864	996.617	16.453	533.197		16.545	1379.19		--		--		--		--	16.8927	1459.71	16.545	1031.97
16.4662	927.459		--		--		--	17.4081	1006.48	16.4662	534.028		16.5581	1374.19		--		--		--		--	16.909	1462.5	16.5581	1030.89
16.4793	905.234		--		--		--	17.4298	1017.89	16.4793	534.87		16.5712	1407.72		--		--		--		--	16.9253	1465.45	16.5712	1029.83
16.4924	882.386		--		--		--	17.4515	1031.06	16.4924	535.723		16.5843	1484.93		--		--		--		--	16.9416	1468.57	16.5843	1028.79
16.5056	879.222		--		--		--	17.4732	1046.16	16.5056	536.585		16.5975	1571.74		--		--		--		--	16.958	1471.85	16.5975	1027.77
16.5187	882.029		--		--		--	17.4949	1063.34	16.5187	537.457		16.6106	1612.74		--		--		--		--	16.9743	1475.3	16.6106	1026.76
16.5318	881.725		--		--		--	17.5166	1082.62	16.5318	538.337		16.6237	1576.52		--		--		--		--	16.9906	1478.92	16.6237	1025.78
16.545	872.908		--		--		--	17.5383	1103.92	16.545	539.225		16.6369	1486.64		--		--		--		--	17.0069	1482.73	16.6369	1024.81
16.5581	874.649		--		--		--	17.56	1126.99	16.5581	540.12		16.65	1404.91		--		--		--		--	17.0233	1486.72	16.65	1023.85
16.5712	888.392		--		--		--	17.5817	1151.35	16.5712	541.022		16.6631	1381.01		--		--		--		--	17.0396	1490.91	16.6631	1022.92
16.5843	906.46		--		--		--	17.6034	1176.35	16.5843	541.93		16.6763	1416.24		--		--		--		--	17.0559	1495.29	16.6763	1022
16.5975	902.901		--		--		--	17.6251	1201.12	16.5975	542.843		16.6894	1470.93		--		--		--		--	17.0722	1499.87	16.6894	1021.1
16.6106	893.13		--		--		--	17.6468	1224.63	16.6106	543.76		16.7025	1500.58		--		--		--		--	17.0885	1504.65	16.7025	1020.22
16.6237	871.284		--		--		--	17.6684	1245.75	16.6237	544.682		16.7157	1485.84		--		--		--		--	17.1048	1509.65	16.7157	1019.35
16.6369	858.038		--		--		--	17.6901	1263.39	16.6369	545.607		16.7288	1437.94		--		--		--		--	17.1212	1514.86	16.7288	1018.5
16.65	864.811		--		--		--	17.7118	1276.53	16.65	546.534		16.7419	1385.3		--		--		--		--	17.1375	1520.29	16.7419	1017.67
16.6631	884.999		--		--		--	17.7335	1284.38	16.6631	547.463		16.755	1354.68		--		--		--		--	17.1538	1525.93	16.755	1016.85
16.6763	886.462		--		--		--	17.7552	1286.49	16.6763	548.394		16.7682	1357.89		--		--		--		--	17.1701	1531.8	16.7682	1016.05
16.6894	878.373		--		--		--	17.7769	1282.73	16.6894	549.325		16.7813	1390.53		--		--		--		--	17.1865	1537.89	16.7813	1015.27
16.7025	886.939		--		--		--	17.7986	1273.39	16.7025	550.257		16.7944	1440.57		--		--		--		--	17.2028	1544.21	16.7944	1014.5
16.7157	909.882		--		--		--	17.8203	1259.1	16.7157	551.187		16.8076	1495.96		--		--		--		--	17.2191	1550.75	16.8076	1013.75
16.7288	929.498		--		--		--	17.842	1240.75	16.7288	552.117		16.8207	1544.05		--		--		--		--	17.2354	1557.5	16.8207	1013.01
16.7419	930.68		--		--		--	17.8637	1219.45	16.7419	553.044		16.8338	1569.85		--		--		--		--	17.2517	1564.48	16.8338	1012.29
16.755	912.157		--		--		--	17.8854	1196.37	16.755	553.969		16.8469	1563.59		--		--		--		--	17.2681	1571.66	16.8469	1011.59
16.7682	891.337		--		--		--	17.9071	1172.64	16.7682	554.89		16.8601	1532.19		--		--		--		--	17.2844	1579.05	16.8601	1010.9
16.7813	875.618		--		--		--	17.9288	1149.3	16.7813	555.808		16.8732	1498.24		--		--		--		--	17.3007	1586.63	16.8732	1010.23
16.7944	885.742		--		--		--	17.9505	1127.2	16.7944	556.721		16.8863	1482.28		--		--		--		--	17.317	1594.39	16.8863	1009.57
16.8076	909.91		--		--		--	17.9722	1107.02	16.8076	557.629		16.8995	1485.87		--		--		--		--	17.3333	1602.32	16.8995	1008.93
16.8207	939.038		--		--		--	17.9938	1089.24	16.8207	558.53		16.9126	1493.44		--		--		--		--	17.3497	1610.39	16.9126	1008.3
16.8338	922.358		--		--		--	18.0155	1074.2	16.8338	559.426		16.9257	1489.64		--		--		--		--	17.366	1618.59	16.9257	1007.68
16.8469	893.847		--		--		--	18.0372	1062.11	16.8469	560.314		16.9389	1473.04		--		--		--		--	17.3823	1626.89	16.9389	1007.09
16.8601	873.176		--		--		--	18.0589	1053.11	16.8601	561.194		16.952	1454.11		--		--		--		--	17.3986	1635.26	16.952	1006.5
16.8732	895.85		--		--		--	18.0806	1047.36	16.8732	562.065		16.9651	1443.77		--		--		--		--	17.4149	1643.66	16.9651	1005.93
16.8863	909.875		--		--		--	18.1023	1045.04	16.8863	562.928		16.9782	1446.19		--		--		--		--	17.4313	1652.07	16.9782	1005.38
16.8995	913.757		--		--		--	18.124	1046.43	16.8995	563.781		16.9914	1460.25		--		--		--		--	17.4476	1660.43	16.9914	1004.84
16.9126	901.127		--		--		--	18.1457	1051.89	16.9126	564.623		17.0045	1482.96		--		--		--		--	17.4639	1668.71	17.0045	1004.31
16.9257	910.546		--		--		--	18.1674	1061.9	16.9257	565.454		17.0176	1508.39		--		--		--		--	17.4802	1676.86	17.0176	1003.8
16.9389	923.007		--		--		--	18.1891	1076.98	16.9389	566.273		17.0308	1525.69		--		--		--		--	17.4965	1684.83	17.0308	1003.3
16.952	921.229		--		--		--	18.2108	1097.59	16.952	567.08		17.0439	1524.9		--		--		--		--	17.5129	1692.55	17.0439	1002.81
16.9651	901.266		--		--		--	18.2325	1124.04	16.9651	567.873		17.057	1509.09		--		--		--		--	17.5292	1699.98	17.057	1002.34
16.9782	890.555		--		--		--	18.2542	1156.22	16.9782	568.653		17.0702	1498.09		--		--		--		--	17.5455	1707.05	17.0702	1001.88
16.9914	903.48		--		--		--	18.2759	1193.45	16.9914	569.419		17.0833	1512.55		--		--		--		--	17.5618	1713.71	17.0833	1001.44
17.0045	921.553		--		--		--	18.2976	1234.31	17.0045	570.169		17.0964	1549.8		--		--		--		--	17.5782	1719.9	17.0964	1001.01
17.0176	938.467		--		--		--	18.3193	1276.55	17.0176	570.904		17.1096	1579.43		--		--		--		--	17.5945	1725.56	17.1096	1000.59
17.0308	945.558		--		--		--	18.3409	1317.23	17.0308	571.622		17.1227	1569.97		--		--		--		--	17.6108	1730.63	17.1227	1000.18
17.0439	947.882		--		--		--	18.3626	1352.93	17.0439	572.323		17.1358	1522.02		--		--		--		--	17.6271	1735.06	17.1358	999.789
17.057	940.149		--		--		--	18.3843	1380.23	17.057	573.007		17.1489	1470.89		--		--		--		--	17.6434	1738.82	17.1489	999.409
17.0702	932.796		--		--		--	18.406	1396.25	17.0702	573.672		17.1621	1453.8		--		--		--		--	17.6597	1741.84	17.1621	999.042
17.0833	929.949		--		--		--	18.4277	1399.1	17.0833	574.318		17.1752	1476.98		--		--		--		--	17.6761	1744.12	17.1752	998.687
17.0964	926.704		--		--		--	18.4494	1388.27	17.0964	574.944		17.1883	1517.4		--		--		--		--	17.6924	1745.61	17.1883	998.344
17.1096	925.637		--		--		--	18.4711	1364.68	17.1096	575.551		17.2015	1552.47		--		--		--		--	17.7087	1746.3	17.2015	998.014
17.1227	916.213		--		--		--	18.4928	1330.54	17.1227	576.136		17.2146	1580.6		--		--		--		--	17.725	1746.19	17.2146	997.696
17.1358	921.593		--		--		--	18.5145	1288.93	17.1358	576.699		17.2277	1611.81		--		--		--		--	17.7414	1745.27	17.2277	997.39
17.1489	928.687		--		--		--	18.5362	1243.28	17.1489	577.24		17.2409	1645.46		--		--		--		--	17.7577	1743.57	17.2409	997.096
17.1621	948.113		--		--		--	18.5579	1196.85	17.1621	577.759		17.254	1663.88		--		--		--		--	17.774	1741.09	17.254	996.813
17.1752	958.437		--		--		--	18.5796	1152.33	17.1752	578.253		17.2671	1647.97		--		--		--		--	17.7903	1737.87	17.2671	996.542
17.1883	967.594		--		--		--	18.6013	1111.65	17.1883	578.724		17.2802	1596.55		--		--		--		--	17.8066	1733.94	17.2802	996.282
17.2015	962.252		--		--		--	18.623	1075.91	17.2015	579.169		17.2934	1530.23		--		--		--		--	17.823	1729.35	17.2934	996.034
17.2146	945.094		--		--		--	18.6447	1045.49	17.2146	579.589		17.3065	1477.54		--		--		--		--	17.8393	1724.15	17.3065	995.797
17.2277	921.558		--		--		--	18.6664	1020.23	17.2277	579.983		17.3196	1457.22		--		--		--		--	17.8556	1718.38	17.3196	995.571
17.2409	908.731		--		--		--	18.688	999.647	17.2409	580.35		17.3328	1472.09		--		--		--		--	17.8719	1712.11	17.3328	995.356
17.254	938.271		--		--		--	18.7097	983.069	17.254	580.69		17.3459	1515.5		--		--		--		--	17.8882	1705.39	17.3459	995.152
17.2671	971.23		--		--		--	18.7314	969.811	17.2671	581.002		17.359	1577.66		--		--		--		--	17.9046	1698.29	17.359	994.959
17.2802	981.811		--		--		--	18.7531	959.231	17.2802	581.288		17.3722	1644.19		--		--		--		--	17.9209	1690.86	17.3722	994.776
17.2934	958.989		--		--		--	18.7748	950.784	17.2934	581.548		17.3853	1694.97		--		--		--		--	17.9372	1683.16	17.3853	994.604
17.3065	954.584		--		--		--	18.7965	944.023	17.3065	581.783		17.3984	1713.08		--		--		--		--	17.9535	1675.26	17.3984	994.442
17.3196	956.219		--		--		--	18.8182	938.596	17.3196	581.991		17.4115	1695.66		--		--		--		--	17.9698	1667.22	17.4115	994.29
17.3328	970.562		--		--		--	18.8399	934.237	17.3328	582.176		17.4247	1652.88		--		--		--		--	17.9862	1659.11	17.4247	994.148
17.3459	979.803		--		--		--	18.8616	930.74	17.3459	582.335		17.4378	1598.44		--		--		--		--	18.0025	1650.99	17.4378	994.017
17.359	992.273		--		--		--	18.8833	927.949	17.359	582.471		17.4509	1547.68		--		--		--		--	18.0188	1642.94	17.4509	993.895
17.3722	986.312		--		--		--	18.905	925.754	17.3722	582.583		17.4641	1522.78		--		--		--		--	18.0351	1635.06	17.4641	993.783
17.3853	983.19		--		--		--	18.9267	924.061	17.3853	582.671		17.4772	1545.72		--		--		--		--	18.0514	1627.47	17.4772	993.68
17.3984	988.056		--		--		--	18.9484	922.803	17.3984	582.737		17.4903	1615.06		--		--		--		--	18.0678	1620.31	17.4903	993.587
17.4115	1005.68		--		--		--	18.9701	921.935	17.4115	582.781		17.5035	1694.16		--		--		--		--	18.0841	1613.77	17.5035	993.503
17.4247	1015.14		--		--		--	18.9917	921.411	17.4247	582.802		17.5166	1735.23		--		--		--		--	18.1004	1608.07	17.5166	993.428
17.4378	1032.02		--		--		--	19.0134	921.198	17.4378	582.802		17.5297	1721.06		--		--		--		--	18.1167	1603.51	17.5297	993.363
17.4509	1042.84		--		--		--	19.0351	921.265	17.4509	582.781		17.5429	1678.96		--		--		--		--	18.1331	1600.42	17.5429	993.306
17.4641	1041.31		--		--		--	19.0568	921.565	17.4641	582.74		17.556	1650.53		--		--		--		--	18.1494	1599.22	17.556	993.259
17.4772	1036.32		--		--		--	19.0785	922.068	17.4772	582.678		17.5691	1651.98		--		--		--		--	18.1657	1600.37	17.5691	993.22
17.4903	1059.35		--		--		--	19.1002	922.744	17.4903	582.596		17.5822	1668.86		--		--		--		--	18.182	1604.36	17.5822	993.189
17.5035	1095.29		--		--		--	19.1219	923.566	17.5035	582.495		17.5954	1685.63		--		--		--		--	18.1983	1611.67	17.5954	993.167
17.5166	1123.03		--		--		--	19.1436	924.521	17.5166	582.375		17.6085	1708.91		--		--		--		--	18.2146	1622.77	17.6085	993.153
17.5297	1123.55		--		--		--	19.1653	925.604	17.5297	582.236		17.6216	1754.86		--		--		--		--	18.231	1638.01	17.6216	993.148
17.5429	1108.82		--		--		--	19.187	926.819	17.5429	582.079		17.6348	1818.91		--		--		--		--	18.2473	1657.59	17.6348	993.15
17.556	1093.28		--		--		--	19.2087	928.171	17.556	581.904		17.6479	1870.37		--		--		--		--	18.2636	1681.48	17.6479	993.161
17.5691	1097.61		--		--		--	19.2304	929.666	17.5691	581.712		17.661	1883		--		--		--		--	18.2799	1709.38	17.661	993.179
17.5822	1123.17		--		--		--	19.2521	931.317	17.5822	581.503		17.6742	1865.05		--		--		--		--	18.2963	1740.66	17.6742	993.205
17.5954	1164.48		--		--		--	19.2738	933.139	17.5954	581.278		17.6873	1849.39		--		--		--		--	18.3126	1774.35	17.6873	993.239
17.6085	1205.01		--		--		--	19.2955	935.15	17.6085	581.036		17.7004	1853.54		--		--		--		--	18.3289	1809.15	17.7004	993.28
17.6216	1215.55		--		--		--	19.3172	937.379	17.6216	580.779		17.7136	1858.36		--		--		--		--	18.3452	1843.49	17.7136	993.329
17.6348	1219.98		--		--		--	19.3389	939.855	17.6348	580.506		17.7267	1831.54		--		--		--		--	18.3615	1875.63	17.7267	993.384
17.6479	1218.46		--		--		--	19.3605	942.619	17.6479	580.219		17.7398	1766.62		--		--		--		--	18.3778	1903.75	17.7398	993.447
17.661	1230.56		--		--		--	19.3822	945.725	17.661	579.918		17.7529	1692.54		--		--		--		--	18.3942	1926.13	17.7529	993.516
17.6742	1233.58		--		--		--	19.4039	949.236	17.6742	579.602		17.7661	1647.42		--		--		--		--	18.4105	1941.28	17.7661	993.593
17.6873	1254.19		--		--		--	19.4256	953.237	17.6873	579.273		17.7792	1649.26		--		--		--		--	18.4268	1948.07	17.7792	993.676
17.7004	1269.91		--		--		--	19.4473	957.84	17.7004	578.931		17.7923	1688.76		--		--		--		--	18.4431	1945.85	17.7923	993.766
17.7136	1294.66		--		--		--	19.469	963.181	17.7136	578.576		17.8055	1739.54		--		--		--		--	18.4595	1934.52	17.8055	993.862
17.7267	1300.7		--		--		--	19.4907	969.452	17.7267	578.208		17.8186	1772.64		--		--		--		--	18.4758	1914.52	17.8186	993.964
17.7398	1299.98		--		--		--	19.5124	976.896	17.7398	577.829		17.8317	1772.24		--		--		--		--	18.4921	1886.79	17.8317	994.073
17.7529	1302.21		--		--		--	19.5341	985.826	17.7529	577.439		17.8449	1747.22		--		--		--		--	18.5084	1852.68	17.8449	994.187
17.7661	1303.29		--		--		--	19.5558	996.664	17.7661	577.037		17.858	1724		--		--		--		--	18.5247	1813.83	17.858	994.308
17.7792	1276.93		--		--		--	19.5775	1009.94	17.7792	576.625		17.8711	1719.91		--		--		--		--	18.5411	1772.05	17.8711	994.434
17.7923	1241.25		--		--		--	19.5992	1026.33	17.7923	576.202		17.8842	1724.9		--		--		--		--	18.5574	1729.09	17.8842	994.567
17.8055	1251.15		--		--		--	19.6209	1046.67	17.8055	575.77		17.8974	1715.91		--		--		--		--	18.5737	1686.6	17.8974	994.704
17.8186	1283.15		--		--		--	19.6426	1071.93	17.8186	575.329		17.9105	1686.51		--		--		--		--	18.59	1645.99	17.9105	994.847
17.8317	1281		--		--		--	19.6642	1103.25	17.8317	574.878		17.9236	1653.84		--		--		--		--	18.6063	1608.34	17.9236	994.996
17.8449	1226.19		--		--		--	19.6859	1141.82	17.8449	574.419		17.9368	1636.46		--		--		--		--	18.6227	1574.4	17.9368	995.149
17.858	1190.91		--		--		--	19.7076	1188.84	17.858	573.952		17.9499	1634.95		--		--		--		--	18.639	1544.59	17.9499	995.308
17.8711	1183.62		--		--		--	19.7293	1245.33	17.8711	573.477		17.963	1637.57		--		--		--		--	18.6553	1519.03	17.963	995.471
17.8842	1184.38		--		--		--	19.751	1311.97	17.8842	572.995		17.9762	1636.32		--		--		--		--	18.6716	1497.6	17.9762	995.64
17.8974	1167.67		--		--		--	19.7727	1388.84	17.8974	572.506		17.9893	1630.7		--		--		--		--	18.6879	1479.98	17.9893	995.813
17.9105	1176.47		--		--		--	19.7944	1475.26	17.9105	572.011		18.0024	1621.75		--		--		--		--	18.7043	1465.77	18.0024	995.99
17.9236	1186.37		--		--		--	19.8161	1569.5	17.9236	571.51		18.0155	1611.17		--		--		--		--	18.7206	1454.46	18.0155	996.173
17.9368	1177.44		--		--		--	19.8378	1668.76	17.9368	571.003		18.0287	1604.71		--		--		--		--	18.7369	1445.58	18.0287	996.359
17.9499	1139.4		--		--		--	19.8595	1769.13	17.9499	570.491		18.0418	1608.6		--		--		--		--	18.7532	1438.65	18.0418	996.549
17.963	1097.55		--		--		--	19.8812	1865.83	17.963	569.974		18.0549	1620.23		--		--		--		--	18.7695	1433.26	18.0549	996.744
17.9762	1078.17		--		--		--	19.9029	1953.48	17.9762	569.453		18.0681	1628.22		--		--		--		--	18.7859	1429.05	18.0681	996.942
17.9893	1073.97		--		--		--	19.9246	2026.67	17.9893	568.928		18.0812	1625.53		--		--		--		--	18.8022	1425.72	18.0812	997.145
18.0024	1079.45		--		--		--	19.9463	2080.47	18.0024	568.399		18.0943	1618.77		--		--		--		--	18.8185	1423.05	18.0943	997.351
18.0155	1059.35		--		--		--	19.968	2111.04	18.0155	567.867		18.1075	1619.08		--		--		--		--	18.8348	1420.85	18.1075	997.56
18.0287	1046.83		--		--		--	19.9897	2116.07	18.0287	567.333		18.1206	1624.79		--		--		--		--	18.8512	1418.99	18.1206	997.773
18.0418	1041.84		--		--		--	20.0114	2095.13	18.0418	566.797		18.1337	1619.9		--		--		--		--	18.8675	1417.39	18.1337	997.989
18.0549	1063.72		--		--		--	20.033	2049.63	18.0549	566.259		18.1469	1593.93		--		--		--		--	18.8838	1415.96	18.1469	998.209
18.0681	1075.45		--		--		--	20.0547	1982.76	18.0681	565.719		18.16	1559.34		--		--		--		--	18.9001	1414.67	18.16	998.431
18.0812	1081.29		--		--		--	20.0764	1898.97	18.0812	565.178		18.1731	1543.49		--		--		--		--	18.9164	1413.48	18.1731	998.656
18.0943	1065.28		--		--		--	20.0981	1803.53	18.0943	564.637		18.1862	1562.77		--		--		--		--	18.9327	1412.38	18.1862	998.884
18.1075	1058.23		--		--		--	20.1198	1701.9	18.1075	564.096		18.1994	1608.74		--		--		--		--	18.9491	1411.35	18.1994	999.115
18.1206	1056.97		--		--		--	20.1415	1599.18	18.1206	563.555		18.2125	1659.84		--		--		--		--	18.9654	1410.38	18.2125	999.348
18.1337	1061.13		--		--		--	20.1632	1499.75	18.1337	563.015		18.2256	1700.9		--		--		--		--	18.9817	1409.46	18.2256	999.584
18.1469	1050.46		--		--		--	20.1849	1406.93	18.1469	562.475		18.2388	1727.93		--		--		--		--	18.998	1408.61	18.2388	999.822
18.16	1056.79		--		--		--	20.2066	1322.95	18.16	561.938		18.2519	1740.4		--		--		--		--	19.0144	1407.8	18.2519	1000.06
18.1731	1082.87		--		--		--	20.2283	1248.96	18.1731	561.402		18.265	1738.72		--		--		--		--	19.0307	1407.04	18.265	1000.3
18.1862	1107.58		--		--		--	20.25	1185.24	18.1862	560.869		18.2782	1730.36		--		--		--		--	19.047	1406.33	18.2782	1000.55
18.1994	1104.66		--		--		--	20.2717	1131.33	18.1994	560.339		18.2913	1729.88		--		--		--		--	19.0633	1405.68	18.2913	1000.79
18.2125	1113.32		--		--		--	20.2934	1086.37	18.2125	559.811		18.3044	1747.08		--		--		--		--	19.0796	1405.07	18.3044	1001.04
18.2256	1128.44		--		--		--	20.3151	1049.2	18.2256	559.288		18.3175	1777.47		--		--		--		--	19.096	1404.51	18.3175	1001.29
18.2388	1162.17		--		--		--	20.3367	1018.62	18.2388	558.768		18.3307	1807.19		--		--		--		--	19.1123	1403.99	18.3307	1001.54
18.2519	1183.79		--		--		--	20.3584	993.452	18.2519	558.253		18.3438	1825.37		--		--		--		--	19.1286	1403.54	18.3438	1001.79
18.265	1202.24		--		--		--	20.3801	972.642	18.265	557.743		18.3569	1830.65		--		--		--		--	19.1449	1403.13	18.3569	1002.05
18.2782	1185.71		--		--		--	20.4018	955.276	18.2782	557.238		18.3701	1831.2		--		--		--		--	19.1612	1402.77	18.3701	1002.3
18.2913	1196.18		--		--		--	20.4235	940.61	18.2913	556.739		18.3832	1841.77		--		--		--		--	19.1776	1402.47	18.3832	1002.56
18.3044	1225.81		--		--		--	20.4452	928.046	18.3044	556.247		18.3963	1874.62		--		--		--		--	19.1939	1402.23	18.3963	1002.81
18.3175	1259.02		--		--		--	20.4669	917.103	18.3175	555.76		18.4094	1924.37		--		--		--		--	19.2102	1402.05	18.4094	1003.07
18.3307	1261.79		--		--		--	20.4886	907.425	18.3307	555.281		18.4226	1961.92		--		--		--		--	19.2265	1401.93	18.4226	1003.32
18.3438	1289.03		--		--		--	20.5103	898.731	18.3438	554.809		18.4357	1952.23		--		--		--		--	19.2428	1401.88	18.4357	1003.58
18.3569	1329.35		--		--		--	20.532	890.798	18.3569	554.345		18.4488	1885.89		--		--		--		--	19.2592	1401.9	18.4488	1003.84
18.3701	1356.5		--		--		--	20.5537	883.471	18.3701	553.89		18.462	1793.5		--		--		--		--	19.2755	1402	18.462	1004.1
18.3832	1347.66		--		--		--	20.5754	876.623	18.3832	553.443		18.4751	1724.38		--		--		--		--	19.2918	1402.19	18.4751	1004.35
18.3963	1363.29		--		--		--	20.5971	870.146	18.3963	553.005		18.4882	1705.7		--		--		--		--	19.3081	1402.47	18.4882	1004.61
18.4094	1408.23		--		--		--	20.6188	863.971	18.4094	552.576		18.5014	1719.32		--		--		--		--	19.3244	1402.85	18.5014	1004.87
18.4226	1440.71		--		--		--	20.6405	858.036	18.4226	552.158		18.5145	1720.31		--		--		--		--	19.3408	1403.35	18.5145	1005.13
18.4357	1433.98		--		--		--	20.6622	852.283	18.4357	551.75		18.5276	1681.56		--		--		--		--	19.3571	1403.97	18.5276	1005.38
18.4488	1416.34		--		--		--	20.6838	846.681	18.4488	551.352		18.5408	1620.14		--		--		--		--	19.3734	1404.75	18.5408	1005.64
18.462	1402.09		--		--		--	20.7055	841.192	18.462	550.966		18.5539	1577.22		--		--		--		--	19.3897	1405.69	18.5539	1005.89
18.4751	1378.56		--		--		--	20.7272	835.786	18.4751	550.592		18.567	1573.64		--		--		--		--	19.4061	1406.82	18.567	1006.15
18.4882	1350.91		--		--		--	20.7489	830.446	18.4882	550.229		18.5801	1591.31		--		--		--		--	19.4224	1408.18	18.5801	1006.4
18.5014	1317.63		--		--		--	20.7706	825.146	18.5014	549.879		18.5933	1598.95		--		--		--		--	19.4387	1409.81	18.5933	1006.65
18.5145	1262.7		--		--		--	20.7923	819.871	18.5145	549.542		18.6064	1587.42		--		--		--		--	19.455	1411.76	18.6064	1006.91
18.5276	1227.82		--		--		--	20.814	814.61	18.5276	549.218		18.6195	1572.7		--		--		--		--	19.4713	1414.09	18.6195	1007.15
18.5408	1218.54		--		--		--	20.8357	809.346	18.5408	548.908		18.6327	1569.81		--		--		--		--	19.4876	1416.88	18.6327	1007.4
18.5539	1212.26		--		--		--	20.8574	804.068	18.5539	548.612		18.6458	1575.41		--		--		--		--	19.504	1420.26	18.6458	1007.65
18.567	1178.35		--		--		--	20.8791	798.776	18.567	548.331		18.6589	1577.87		--		--		--		--	19.5203	1424.34	18.6589	1007.89
18.5801	1150.68		--		--		--	20.9008	793.471	18.5801	548.064		18.6721	1575.37		--		--		--		--	19.5366	1429.31	18.6721	1008.14
18.5933	1127.38		--		--		--	20.9225	788.173	18.5933	547.813		18.6852	1576.04		--		--		--		--	19.5529	1435.38	18.6852	1008.38
18.6064	1091.37		--		--		--	20.9442	782.894	18.6064	547.578		18.6983	1581.68		--		--		--		--	19.5693	1442.82	18.6983	1008.62
18.6195	1068.84		--		--		--	20.9659	777.65	18.6195	547.359		18.7114	1578.39		--		--		--		--	19.5856	1451.98	18.7114	1008.85
18.6327	1065.37		--		--		--	20.9876	772.457	18.6327	547.157		18.7246	1548.71		--		--		--		--	19.6019	1463.25	18.7246	1009.09
18.6458	1064.88		--		--		--	21.0093	767.33	18.6458	546.971		18.7377	1493.36		--		--		--		--	19.6182	1477.13	18.7377	1009.32
18.6589	1032.26		--		--		--	21.0309	762.291	18.6589	546.803		18.7508	1436.64		--		--		--		--	19.6345	1494.17	18.7508	1009.55
18.6721	1003.09		--		--		--	21.0526	757.353	18.6721	546.654		18.764	1404.96		--		--		--		--	19.6508	1515	18.764	1009.78
18.6852	992.883		--		--		--	21.0743	752.531	18.6852	546.522		18.7771	1399.44		--		--		--		--	19.6672	1540.3	18.7771	1010
18.6983	989.206		--		--		--	21.096	747.855	18.6983	546.409		18.7902	1394.31		--		--		--		--	19.6835	1570.81	18.7902	1010.22
18.7114	978.473		--		--		--	21.1177	743.33	18.7114	546.316		18.8034	1366.95		--		--		--		--	19.6998	1607.2	18.8034	1010.44
18.7246	975.118		--		--		--	21.1394	738.977	18.7246	546.242		18.8165	1327.53		--		--		--		--	19.7161	1650.13	18.8165	1010.65
18.7377	979.426		--		--		--	21.1611	734.828	18.7377	546.188		18.8296	1313.03		--		--		--		--	19.7325	1700.1	18.8296	1010.86
18.7508	965.771		--		--		--	21.1828	730.881	18.7508	546.154		18.8427	1349.46		--		--		--		--	19.7488	1757.41	18.8427	1011.07
18.764	943.155		--		--		--	21.2045	727.149	18.764	546.141		18.8559	1423.19		--		--		--		--	19.7651	1822.06	18.8559	1011.27
18.7771	926.331		--		--		--	21.2262	723.617	18.7771	546.15		18.869	1493.17		--		--		--		--	19.7814	1893.69	18.869	1011.47
18.7902	918.571		--		--		--	21.2479	720.253	18.7902	546.18		18.8821	1528.64		--		--		--		--	19.7977	1971.53	18.8821	1011.67
18.8034	920.797		--		--		--	21.2696	717.047	18.8034	546.232		18.8953	1530.25		--		--		--		--	19.8141	2054.29	18.8953	1011.86
18.8165	942.195		--		--		--	21.2913	713.978	18.8165	546.307		18.9084	1516.48		--		--		--		--	19.8304	2140.22	18.9084	1012.05
18.8296	960.592		--		--		--	21.313	711.02	18.8296	546.405		18.9215	1498.27		--		--		--		--	19.8467	2227.11	18.9215	1012.23
18.8427	945.869		--		--		--	21.3346	708.161	18.8427	546.526		18.9347	1472.46		--		--		--		--	19.863	2312.37	18.9347	1012.41
18.8559	919.877		--		--		--	21.3563	705.378	18.8559	546.671		18.9478	1434.89		--		--		--		--	19.8793	2393.13	18.9478	1012.59
18.869	904.132		--		--		--	21.378	702.649	18.869	546.84		18.9609	1391.72		--		--		--		--	19.8957	2466.44	18.9609	1012.76
18.8821	915.336		--		--		--	21.3997	699.96	18.8821	547.034		18.9741	1356.15		--		--		--		--	19.912	2529.43	18.9741	1012.92
18.8953	935.178		--		--		--	21.4214	697.288	18.8953	547.253		18.9872	1338.45		--		--		--		--	19.9283	2579.5	18.9872	1013.08
18.9084	951.875		--		--		--	21.4431	694.615	18.9084	547.497		19.0003	1341.43		--		--		--		--	19.9446	2614.55	19.0003	1013.24
18.9215	942.687		--		--		--	21.4648	691.92	18.9215	547.767		19.0134	1362.5		--		--		--		--	19.9609	2633.14	19.0134	1013.39
18.9347	933.245		--		--		--	21.4865	689.185	18.9347	548.064		19.0266	1396.12		--		--		--		--	19.9773	2634.62	19.0266	1013.53
18.9478	928.864		--		--		--	21.5082	686.395	18.9478	548.387		19.0397	1434.26		--		--		--		--	19.9936	2619.21	19.0397	1013.67
18.9609	913.731									18.9609	548.737		19.0528	1467.63		--		--		--		--	20.0099	2588.05	19.0528	1013.81
18.9741	891.113									18.9741	549.115		19.066	1488.72		--		--		--		--	20.0262	2543.14	19.066	1013.94
18.9872	878.366									18.9872	549.521		19.0791	1493.91		--		--		--		--	20.0425	2487.33	19.0791	1014.06
19.0003	879.711									19.0003	549.955		19.0922	1483.68		--		--		--		--	20.0589	2424.15	19.0922	1014.18
19.0134	886.541									19.0134	550.416		19.1054	1463.18		--		--		--		--	20.0752	2357.62	19.1054	1014.29
19.0266	905.307									19.0266	550.899		19.1185	1442.99		--		--		--		--	20.0915	2291.9	19.1185	1014.39
19.0397	934.306									19.0397	551.399		19.1316	1435.08		--		--		--		--	20.1078	2230.7	19.1316	1014.49
19.0528	943.651									19.0528	551.913		19.1447	1442.53		--		--		--		--	20.1242	2176.42	19.1447	1014.58
19.066	933.576									19.066	552.436		19.1579	1452.58		--		--		--		--	20.1405	2129.33	19.1579	1014.67
19.0791	906.725									19.0791	552.963		19.171	1444.59		--		--		--		--	20.1568	2087.02	19.171	1014.75
19.0922	893.372									19.0922	553.49		19.1841	1409.66		--		--		--		--	20.1731	2044.88	19.1841	1014.82
19.1054	884.167									19.1054	554.013		19.1973	1362.67		--		--		--		--	20.1894	1997.64	19.1973	1014.88
19.1185	884.517									19.1185	554.527		19.2104	1331.18		--		--		--		--	20.2057	1941.5	19.2104	1014.94
19.1316	887.669									19.1316	555.031		19.2235	1330.44		--		--		--		--	20.2221	1875.85	19.2235	1014.99
19.1447	902.459									19.1447	555.522		19.2367	1350.72		--		--		--		--	20.2384	1803.59	19.2367	1015.04
19.1579	918.424									19.1579	556.001		19.2498	1370.85		--		--		--		--	20.2547	1729.93	19.2498	1015.07
19.171	910.829									19.171	556.469		19.2629	1381.67		--		--		--		--	20.271	1660.34	19.2629	1015.1
19.1841	908.053									19.1841	556.924		19.2761	1391.36		--		--		--		--	20.2873	1598.87	19.2761	1015.12
19.1973	928.346									19.1973	557.367		19.2892	1407.76		--		--		--		--	20.3037	1547.38	19.2892	1015.14
19.2104	948.56									19.2104	557.798		19.3023	1421.8		--		--		--		--	20.32	1505.84	19.3023	1015.14
19.2235	933.383									19.2235	558.215		19.3154	1414.87		--		--		--		--	20.3363	1472.99	19.3154	1015.14
19.2367	926.279									19.2367	558.62		19.3286	1382.05		--		--		--		--	20.3526	1447.16	19.3286	1015.13
19.2498	926.18									19.2498	559.012		19.3417	1343.29		--		--		--		--	20.369	1426.72	19.3417	1015.11
19.2629	923.584									19.2629	559.39		19.3548	1329.43		--		--		--		--	20.3853	1410.32	19.3548	1015.08
19.2761	905.055									19.2761	559.755		19.368	1358.47		--		--		--		--	20.4016	1396.93	19.368	1015.05
19.2892	916.668									19.2892	560.106		19.3811	1424.73		--		--		--		--	20.4179	1385.8	19.3811	1015
19.3023	926.638									19.3023	560.443		19.3942	1505.11		--		--		--		--	20.4342	1376.36	19.3942	1014.95
19.3154	939.804									19.3154	560.767		19.4074	1570.93		--		--		--		--	20.4506	1368.23	19.4074	1014.89
19.3286	934.664									19.3286	561.076		19.4205	1597.64		--		--		--		--	20.4669	1361.11	19.4205	1014.82
19.3417	937.839									19.3417	561.371		19.4336	1574.63		--		--		--		--	20.4832	1354.77	19.4336	1014.74
19.3548	926.89									19.3548	561.651		19.4468	1514.36		--		--		--		--	20.4995	1349.07	19.4468	1014.65
19.368	917.499									19.368	561.916		19.4599	1449.48		--		--		--		--	20.5158	1343.86	19.4599	1014.55
19.3811	921.642									19.3811	562.166		19.473	1411.54		--		--		--		--	20.5322	1339.07	19.473	1014.44
19.3942	945.935									19.3942	562.402		19.4861	1406.88		--		--		--		--	20.5485	1334.61	19.4861	1014.32
19.4074	959.788									19.4074	562.622		19.4993	1414.38		--		--		--		--	20.5648	1330.42	19.4993	1014.19
19.4205	958.312									19.4205	562.826		19.5124	1408.65		--		--		--		--	20.5811	1326.45	19.5124	1014.06
19.4336	950.304									19.4336	563.015		19.5255	1384.51		--		--		--		--	20.5974	1322.68	19.5255	1013.91
19.4468	947.989									19.4468	563.188		19.5387	1359.15		--		--		--		--	20.6138	1319.06	19.5387	1013.75
19.4599	949.771									19.4599	563.345		19.5518	1354.47		--		--		--		--	20.6301	1315.57	19.5518	1013.58
19.473	967.93									19.473	563.486		19.5649	1380.28		--		--		--		--	20.6464	1312.2	19.5649	1013.4
19.4861	979.171									19.4861	563.61		19.5781	1431.48		--		--		--		--	20.6627	1308.92	19.5781	1013.21
19.4993	981.348									19.4993	563.718		19.5912	1495.12		--		--		--		--	20.679	1305.72	19.5912	1013.01
19.5124	965.433									19.5124	563.809		19.6043	1557.56		--		--		--		--	20.6954	1302.58	19.6043	1012.8
19.5255	971.833									19.5255	563.883		19.6174	1607.42		--		--		--		--	20.7117	1299.5	19.6174	1012.58
19.5387	1002.12									19.5387	563.939		19.6306	1637.85		--		--		--		--	20.728	1296.46	19.6306	1012.35
19.5518	1041.17									19.5518	563.979		19.6437	1651.06		--		--		--		--	20.7443	1293.46	19.6437	1012.1
19.5649	1040.06									19.5649	564.001		19.6568	1659.98		--		--		--		--	20.7606	1290.49	19.6568	1011.85
19.5781	1043.37									19.5781	564.005		19.67	1679.2		--		--		--		--	20.777	1287.54	19.67	1011.58
19.5912	1063.8									19.5912	563.992		19.6831	1709.34		--		--		--		--	20.7933	1284.62	19.6831	1011.3
19.6043	1081.74									19.6043	563.96		19.6962	1733.66		--		--		--		--	20.8096	1281.7	19.6962	1011.01
19.6174	1074.34									19.6174	563.91		19.7094	1736.7		--		--		--		--	20.8259	1278.8	19.7094	1010.71
19.6306	1082.3									19.6306	563.842		19.7225	1725.36		--		--		--		--	20.8422	1275.89	19.7225	1010.4
19.6437	1110.1									19.6437	563.755		19.7356	1725.53		--		--		--		--	20.8586	1272.99	19.7356	1010.07
19.6568	1140.63									19.6568	563.649		19.7487	1756.39		--		--		--		--	20.8749	1270.09	19.7487	1009.74
19.67	1163.03									19.67	563.525		19.7619	1813.15		--		--		--		--	20.8912	1267.19	19.7619	1009.39
19.6831	1169.93									19.6831	563.381		19.775	1876.01		--		--		--		--	20.9075	1264.27	19.775	1009.02
19.6962	1175.98									19.6962	563.218		19.7881	1930.28		--		--		--		--	20.9239	1261.35	19.7881	1008.65
19.7094	1208.42									19.7094	563.035		19.8013	1975.57		--		--		--		--	20.9402	1258.41	19.8013	1008.26
19.7225	1261.12									19.7225	562.833		19.8144	2022.85		--		--		--		--	20.9565	1255.47	19.8144	1007.86
19.7356	1303.48									19.7356	562.61		19.8275	2087.96		--		--		--		--	20.9728	1252.51	19.8275	1007.45
19.7487	1340.37									19.7487	562.368		19.8407	2181.07		--		--		--		--	20.9891	1249.54	19.8407	1007.02
19.7619	1379.99									19.7619	562.106		19.8538	2291.69		--		--		--		--	21.0054	1246.55	19.8538	1006.58
19.775	1415.8									19.775	561.823		19.8669	2385		--		--		--		--	21.0218	1243.56	19.8669	1006.13
19.7881	1447.78									19.7881	561.519		19.8801	2425.02		--		--		--		--	21.0381	1240.55	19.8801	1005.66
19.8013	1498.25									19.8013	561.195		19.8932	2408.79		--		--		--		--	21.0544	1237.53	19.8932	1005.18
19.8144	1543.46									19.8144	560.849		19.9063	2373.99		--		--		--		--	21.0707	1234.5	19.9063	1004.69
19.8275	1594.47									19.8275	560.483		19.9194	2367.55		--		--		--		--	21.0871	1231.45	19.9194	1004.18
19.8407	1658.47									19.8407	560.095		19.9326	2407.66		--		--		--		--	21.1034	1228.4	19.9326	1003.66
19.8538	1741.96									19.8538	559.685		19.9457	2478.37		--		--		--		--	21.1197	1225.33	19.9457	1003.12
19.8669	1780.39									19.8669	559.254		19.9588	2554.93		--		--		--		--	21.136	1222.25	19.9588	1002.57
19.8801	1803.19									19.8801	558.801		19.972	2624.17		--		--		--		--	21.1523	1219.17	19.972	1002.01
19.8932	1837.02									19.8932	558.326		19.9851	2679.76		--		--		--		--	21.1687	1216.07	19.9851	1001.43
19.9063	1923.07									19.9063	557.828		19.9982	2710.12		--		--		--		--	21.185	1212.96	19.9982	1000.84
19.9194	1994.96									19.9194	557.308		20.0114	2702.93		--		--		--		--	21.2013	1209.85	20.0114	1000.23
19.9326	2043									19.9326	556.766		20.0245	2660.27		--		--		--		--	21.2176	1206.73	20.0245	999.606
19.9457	2075.74									19.9457	556.2		20.0376	2599.97		--		--		--		--	21.2339	1203.61	20.0376	998.968
19.9588	2129.99									19.9588	555.612		20.0507	2539.94		--		--		--		--	21.2503	1200.47	20.0507	998.316
19.972	2152.43									19.972	555.001		20.0639	2486.55		--		--		--		--	21.2666	1197.33	20.0639	997.648
19.9851	2134.06									19.9851	554.366		20.077	2439.1		--		--		--		--	21.2829	1194.19	20.077	996.965
19.9982	2101.15									19.9982	553.707		20.0901	2396.8		--		--		--		--	21.2992	1191.05	20.0901	996.266
20.0114	2098.75									20.0114	553.025		20.1033	2354.02		--		--		--		--	21.3155	1187.9	20.1033	995.552
20.0245	2085.22									20.0245	552.319		20.1164	2295.03		--		--		--		--	21.3319	1184.75	20.1164	994.822
20.0376	2058.76									20.0376	551.589		20.1295	2206.3		--		--		--		--	21.3482	1181.6	20.1295	994.077
20.0507	2002.87									20.0507	550.834		20.1426	2098.09		--		--		--		--	21.3645	1178.45	20.1426	993.315
20.0639	1977.13									20.0639	550.055		20.1558	2004.81		--		--		--		--	21.3808	1175.31	20.1558	992.537
20.077	1951.03									20.077	549.252		20.1689	1953.43		--		--		--		--	21.3971	1172.16	20.1689	991.743
20.0901	1896.08									20.0901	548.423		20.182	1932.17		--		--		--		--	21.4135	1169.02	20.182	990.933
20.1033	1782.2									20.1033	547.57		20.1952	1898.75		--		--		--		--	21.4298	1165.88	20.1952	990.106
20.1164	1691.07									20.1164	546.691		20.2083	1823.73		--		--		--		--	21.4461	1162.74	20.2083	989.263
20.1295	1638.99									20.1295	545.787		20.2214	1721.07		--		--		--		--	21.4624	1159.61	20.2214	988.403
20.1426	1600.65									20.1426	544.858		20.2346	1632.21		--		--		--		--	21.4788	1156.49	20.2346	987.526
20.1558	1544.19									20.1558	543.902		20.2477	1584.04		--		--		--		--	21.4951	1153.38	20.2477	986.633
20.1689	1464.97									20.1689	542.921		20.2608	1568.6											20.2608	985.722
20.182	1384.63									20.182	541.914		20.2739	1561.31											20.2739	984.794
20.1952	1320.73									20.1952	540.88		20.2871	1549.01											20.2871	983.848
20.2083	1289.14									20.2083	539.82		20.3002	1534.52											20.3002	982.886
20.2214	1262.93									20.2214	538.733		20.3133	1519.58											20.3133	981.905
20.2346	1237.13									20.2346	537.619		20.3265	1494.39											20.3265	980.907
20.2477	1193.52									20.2477	536.479		20.3396	1449.65											20.3396	979.891
20.2608	1144.93									20.2608	535.311		20.3527	1394.53											20.3527	978.857
20.2739	1106.23									20.2739	534.116		20.3659	1355.48											20.3659	977.805
20.2871	1083.34									20.2871	532.893		20.379	1353.83											20.379	976.735
20.3002	1078.92									20.3002	531.642		20.3921	1385.85											20.3921	975.646
20.3133	1061.64									20.3133	530.364		20.4053	1425.67											20.4053	974.539
20.3265	1026.87									20.3265	529.057		20.4184	1445.57											20.4184	973.414
20.3396	976.478									20.3396	527.722		20.4315	1434.03											20.4315	972.269
20.3527	959.005									20.3527	526.358		20.4446	1400.11											20.4446	971.106
20.3659	952.168									20.3659	524.966		20.4578	1365.29											20.4578	969.924
20.379	965.874									20.379	523.545		20.4709	1348.1											20.4709	968.723
20.3921	962.484									20.3921	522.095		20.484	1349.25											20.484	967.502
20.4053	956.46									20.4053	520.616		20.4972	1349.71											20.4972	966.262
20.4184	935.131									20.4184	519.107		20.5103	1328.35											20.5103	965.003
20.4315	930.087									20.4315	517.569		20.5234	1285.26											20.5234	963.724
20.4446	912.959									20.4446	516.001		20.5366	1246.02											20.5366	962.425
20.4578	897.52									20.4578	514.403		20.5497	1239.93											20.5497	961.107
20.4709	880.844									20.4709	512.775		20.5628	1273.66											20.5628	959.768
20.484	870.9									20.484	511.116		20.5759	1326.43											20.5759	958.41
20.4972	877.084									20.4972	509.427		20.5891	1369.22											20.5891	957.031
20.5103	899.022									20.5103	507.707		20.6022	1386.5											20.6022	955.632
20.5234	908.9									20.5234	505.957		20.6153	1380.73											20.6153	954.212
20.5366	881.518									20.5366	504.175		20.6285	1361.42											20.6285	952.772
20.5497	863.069									20.5497	502.362		20.6416	1335.94											20.6416	951.311
20.5628	865.909									20.5628	500.518		20.6547	1311.08											20.6547	949.829
20.5759	871.629									20.5759	498.642		20.6679	1296.98											20.6679	948.327
20.5891	853.635									20.5891	496.734		20.681	1301.83											20.681	946.803
20.6022	849.62									20.6022	494.795		20.6941	1320.97											20.6941	945.258
20.6153	856.108									20.6153	492.823		20.7072	1335.6											20.7072	943.691
20.6285	848.307									20.6285	490.819		20.7204	1327.24											20.7204	942.103
20.6416	821.807									20.6416	488.782		20.7335	1294.94											20.7335	940.493
20.6547	817.235									20.6547	486.713		20.7466	1256.63											20.7466	938.862
20.6679	831.896									20.6679	484.61		20.7598	1232.28											20.7598	937.209
20.681	834.113									20.681	482.475		20.7729	1225.55											20.7729	935.534
20.6941	822.189									20.6941	480.307		20.786	1223.39											20.786	933.836
20.7072	809.495									20.7072	478.104		20.7992	1213.85											20.7992	932.117
20.7204	804.802									20.7204	475.869		20.8123	1202.61											20.8123	930.375
20.7335	801.713									20.7335	473.599		20.8254	1208.37											20.8254	928.611
20.7466	805.993									20.7466	471.296		20.8386	1240.02											20.8386	926.824
20.7598	802.802									20.7598	468.958		20.8517	1280.67											20.8517	925.014
20.7729	799.899									20.7729	466.586		20.8648	1298.37											20.8648	923.181
20.786	804.422									20.786	464.18		20.8779	1275.24											20.8779	921.326
20.7992	826.331									20.7992	461.739		20.8911	1225.05											20.8911	919.447
20.8123	849.931									20.8123	459.262		20.9042	1180.92											20.9042	917.545
20.8254	851.449									20.8254	456.751		20.9173	1166.15											20.9173	915.62
20.8386	814.136									20.8386	454.205		20.9305	1178.02											20.9305	913.671
20.8517	778.29									20.8517	451.623		20.9436	1198.09											20.9436	911.7
20.8648	781.642									20.8648	449.005		20.9567	1214.02											20.9567	909.706
20.8779	820.557									20.8779	446.355		20.9699	1228.4											20.9699	907.692
20.8911	839.928									20.8911	443.676		20.983	1248.27											20.983	905.656
20.9042	826.438									20.9042	440.972		20.9961	1271.35											20.9961	903.6
20.9173	795.518									20.9173	438.249		21.0093	1286.4											21.0093	901.524
20.9305	791.567									20.9305	435.512		21.0224	1285.5											21.0224	899.429
20.9436	807.548									20.9436	432.763		21.0355	1271.75											21.0355	897.316
20.9567	797.275									20.9567	430.009		21.0486	1253.39											21.0486	895.185
20.9699	770.384									20.9699	427.254		21.0618	1233.56											21.0618	893.037
20.983	764.508									20.983	424.503		21.0749	1209.89											21.0749	890.872
20.9961	790.289									20.9961	421.759		21.088	1182.43											21.088	888.691
21.0093	790.513									21.0093	419.027		21.1012	1157.08											21.1012	886.494
21.0224	773.144									21.0224	416.313		21.1143	1139.22											21.1143	884.283
21.0355	754.163									21.0355	413.621		21.1274	1128.06											21.1274	882.057
21.0486	743.536									21.0486	410.955		21.1406	1121.32											21.1406	879.818
21.0618	739.033									21.0618	408.319		21.1537	1123.46											21.1537	877.566
21.0749	747.93									21.0749	405.719		21.1668	1144.64											21.1668	875.301
21.088	764.463									21.088	403.159		21.1799	1189.82											21.1799	873.025
21.1012	771.471									21.1012	400.644		21.1931	1250.64											21.1931	870.737
21.1143	771.612									21.1143	398.178		21.2062	1308.04											21.2062	868.439
21.1274	769.989									21.1274	395.766		21.2193	1341.17											21.2193	866.131
21.1406	757.629									21.1406	393.411		21.2325	1336.12											21.2325	863.814
21.1537	737.859									21.1537	391.12		21.2456	1293.54											21.2456	861.487
21.1668	717.827									21.1668	388.896		21.2587	1233.03											21.2587	859.153
21.1799	721.317									21.1799	386.745		21.2719	1185.7											21.2719	856.811
21.1931	735.202									21.1931	384.665		21.285	1173.52											21.285	854.462
21.2062	746.016									21.2062	382.654		21.2981	1191.59											21.2981	852.107
21.2193	737.997									21.2193	380.706		21.3113	1212.38											21.3113	849.746
21.2325	736.318									21.2325	378.819		21.3244	1210.95											21.3244	847.379
21.2456	749.971									21.2456	376.987		21.3375	1186.72											21.3375	845.009
21.2587	759.273									21.2587	375.207		21.3506	1160.38											21.3506	842.634
21.2719	736.669									21.2719	373.475		21.3638	1149.71											21.3638	840.256
21.285	703.124									21.285	371.786		21.3769	1149.88											21.3769	837.875
21.2981	696.164									21.2981	370.136		21.39	1140.17											21.39	835.492
21.3113	704.667									21.3113	368.521		21.4032	1110.92											21.4032	833.108
21.3244	705.189									21.3244	366.937		21.4163	1080.79											21.4163	830.723
21.3375	695.347									21.3375	365.379		21.4294	1081.88											21.4294	828.337
21.3506	705.095									21.3506	363.844		21.4426	1124.89											21.4426	825.952
21.3638	719.215									21.3638	362.328		21.4557	1181.45											21.4557	823.567
21.3769	717.069									21.3769	360.826		21.4688	1205.82											21.4688	821.185
21.39	696.431									21.39	359.333		21.4819	1177.18											21.4819	818.804
21.4032	685.593									21.4032	357.847		21.4951	1121.26											21.4951	816.426
21.4163	690.104									21.4163	356.363
21.4294	704.802									21.4294	354.876
21.4426	718.417									21.4426	353.382
21.4557	719.966									21.4557	351.878
21.4688	702.42									21.4688	350.359
21.4819	691.762									21.4819	348.821
21.4951	684.078									21.4951	347.26
21.5082	693.798									21.5082	345.672
--

## Sheet: Fig3b
Force(N)	Charge(nC)-CP-PBf	Charge(nC)-EI-PBf
14.4	0.02	0.03
28.9	0.095	0.84
43.3	0.06	1.775
57.7	0.045	2.155
72.2	0.02	2.42
86.6	-0.045	2.665

## Sheet: Fig3c
Time(s)	Voc(V)	Time(s)	Voc(V)	Time(s)	Voc(V)	Time(s)	Voc(V)	Time(s)	Voc(V)	Time(s)	Voc(V)
0	0.01283	10	0.05176	20	0.03295	30	0.14905	40	0.08672	50	-0.02219
0.001	0.02451	10.001	0.05986	20.001	0.04914	30.001	0.1559	40.001	0.07582	50.001	-0.02689
0.002	0.00749	10.002	0.05181	20.002	0.03516	30.002	0.14172	40.002	0.07764	50.002	-0.01789
0.003	0.01835	10.003	0.06121	20.003	0.05527	30.003	0.15167	40.003	0.07147	50.003	-0.0208
0.004	0.00296	10.004	0.04941	20.004	0.04243	30.004	0.13976	40.004	0.07329	50.004	-0.01442
0.005	0.0166	10.005	0.06419	20.005	0.05585	30.005	0.14743	40.005	0.07039	50.005	-0.01439
0.006	0.0061	10.006	0.04392	20.006	0.04873	30.006	0.13684	40.006	0.07205	50.006	-0.01387
0.007	0.01436	10.007	0.06066	20.007	0.05367	30.007	0.14483	40.007	0.06849	50.007	-0.01662
0.008	0.00859	10.008	0.03614	20.008	0.04915	30.008	0.13815	40.008	0.06786	50.008	-0.0161
0.009	0.01113	10.009	0.05598	20.009	0.04838	30.009	0.15038	40.009	0.07229	50.009	-0.02471
0.01	0.01596	10.01	0.03016	20.01	0.05446	30.01	0.1419	40.01	0.07053	50.01	-0.02224
0.011	0.01329	10.011	0.05358	20.011	0.0413	30.011	0.15463	40.011	0.07887	50.011	-0.03314
0.012	0.01992	10.012	0.02907	20.012	0.05244	30.012	0.14338	40.012	0.07352	50.012	-0.0261
0.013	0.01692	10.013	0.05657	20.013	0.03341	30.013	0.15643	40.013	0.08496	50.013	-0.0326
0.014	0.02779	10.014	0.02602	20.014	0.05156	30.014	0.14648	40.014	0.07423	50.014	-0.02654
0.015	0.01517	10.015	0.05694	20.015	0.0322	30.015	0.15301	40.015	0.08567	50.015	-0.03531
0.016	0.02766	10.016	0.02965	20.016	0.04334	30.016	0.146	40.016	0.07624	50.016	-0.02844
0.017	0.01504	10.017	0.06254	20.017	0.03409	30.017	0.15155	40.017	0.08377	50.017	-0.03396
0.018	0.02689	10.018	0.03199	20.018	0.03512	30.018	0.1385	40.018	0.07744	50.018	-0.02512
0.019	0.01623	10.019	0.06715	20.019	0.03827	30.019	0.14095	40.019	0.07616	50.019	-0.02999
0.02	0.02171	10.02	0.03774	20.02	0.02788	30.02	0.12889	40.02	0.07178	50.02	-0.01936
0.021	0.0148	10.021	0.06541	20.021	0.04456	30.021	0.12955	40.021	0.06774	50.021	-0.02178
0.022	0.01245	10.022	0.04138	20.022	0.03009	30.022	0.12303	40.022	0.06711	50.022	-0.01637
0.023	0.01158	10.023	0.06481	20.023	0.05281	30.023	0.12482	40.023	0.06029	50.023	-0.0152
0.024	0.00385	10.024	0.04518	20.024	0.03883	30.024	0.11945	40.024	0.06782	50.024	-0.01208
0.025	0.01308	10.025	0.06078	20.025	0.05323	30.025	0.11896	40.025	0.05806	50.025	-0.00993
0.026	0.000792429	10.026	0.04279	20.026	0.04545	30.026	0.12141	40.026	0.06902	50.026	-0.00974
0.027	0.01622	10.027	0.05251	20.027	0.04974	30.027	0.11815	40.027	0.05616	50.027	-0.01151
0.028	-0.00308	10.028	0.0417	20.028	0.04457	30.028	0.12223	40.028	0.06858	50.028	-0.01295
0.029	0.01724	10.029	0.04604	20.029	0.04674	30.029	0.12289	40.029	0.05752	50.029	-0.0183
0.03	0.00201	10.03	0.03636	20.03	0.04793	30.03	0.12517	40.03	0.06962	50.03	-0.02137
0.031	0.02136	10.031	0.03859	20.031	0.04113	30.031	0.13349	40.031	0.0641	50.031	-0.02754
0.032	0.00858	10.032	0.03935	20.032	0.04558	30.032	0.12665	40.032	0.07147	50.032	-0.02751
0.033	0.02238	10.033	0.03293	20.033	0.02948	30.033	0.13138	40.033	0.06726	50.033	-0.027
0.034	0.01612	10.034	0.04201	20.034	0.046	30.034	0.12796	40.034	0.07267	50.034	-0.033
0.035	0.02127	10.035	0.02728	20.035	0.02192	30.035	0.1309	40.035	0.07057	50.035	-0.02874
0.036	0.01681	10.036	0.04825	20.036	0.0461	30.036	0.12829	40.036	0.06767	50.036	-0.03507
0.037	0.01952	10.037	0.02879	20.037	0.0212	30.037	0.12878	40.037	0.0734	50.037	-0.02868
0.038	0.02109	10.038	0.05793	20.038	0.04538	30.038	0.12275	40.038	0.0643	50.038	-0.028
0.039	0.01646	10.039	0.03259	20.039	0.02423	30.039	0.11705	40.039	0.07134	50.039	-0.02211
0.04	0.01656	10.04	0.06385	20.04	0.04042	30.04	0.11689	40.04	0.05783	50.04	-0.01947
0.041	0.00998	10.041	0.03476	20.041	0.02856	30.041	0.10988	40.041	0.06699	50.041	-0.01406
0.042	0.01579	10.042	0.06471	20.042	0.04035	30.042	0.11217	40.042	0.05267	50.042	-0.01518
0.043	0.00399	10.043	0.03383	20.043	0.0373	30.043	0.10499	40.043	0.06346	50.043	-0.0096
0.044	0.01094	10.044	0.06819	20.044	0.04469	30.044	0.11201	40.044	0.04995	50.044	-0.01496
0.045	-0.000377693	10.045	0.03356	20.045	0.04033	30.045	0.10092	40.045	0.06351	50.045	-0.00482
0.046	0.01195	10.046	0.06318	20.046	0.04267	30.046	0.10892	40.046	0.0487	50.046	-0.01246
0.047	-0.00164	10.047	0.02872	20.047	0.04418	30.047	0.10044	40.047	0.06243	50.047	-0.00509
0.048	0.01134	10.048	0.05524	20.048	0.04162	30.048	0.11333	40.048	0.05039	50.048	-0.01567
0.049	-0.000297835	10.049	0.02322	20.049	0.04575	30.049	0.10534	40.049	0.06248	50.049	-0.00863
0.05	0.01562	10.05	0.04567	20.05	0.03943	30.05	0.11594	40.05	0.05729	50.05	-0.02099
0.051	0.00154	10.051	0.02197	20.051	0.04372	30.051	0.10991	40.051	0.06319	50.051	-0.01966
0.052	0.02072	10.052	0.04425	20.052	0.03073	30.052	0.11709	40.052	0.06012	50.052	-0.02404
0.053	0.00973	10.053	0.0243	20.053	0.04235	30.053	0.11269	40.053	0.06602	50.053	-0.02711
0.054	0.02385	10.054	0.04055	20.054	0.02202	30.054	0.11644	40.054	0.06328	50.054	-0.02577
0.055	0.01156	10.055	0.02647	20.055	0.04294	30.055	0.11172	40.055	0.06249	50.055	-0.03031
0.056	0.02389	10.056	0.04354	20.056	0.01706	30.056	0.11841	40.056	0.06431	50.056	-0.0267
0.057	0.0116	10.057	0.03206	20.057	0.04271	30.057	0.11319	40.057	0.06287	50.057	-0.02423
0.058	0.02361	10.058	0.04766	20.058	0.01732	30.058	0.10912	40.058	0.06486	50.058	-0.02077
0.059	0.01066	10.059	0.0375	20.059	0.04036	30.059	0.10765	40.059	0.05526	50.059	-0.02107
0.06	0.01827	10.06	0.05195	20.06	0.01513	30.06	0.10309	40.06	0.06198	50.06	-0.01566
0.061	0.00695	10.061	0.04211	20.061	0.04241	30.061	0.1013	40.061	0.05385	50.061	-0.01499
0.062	0.01211	10.062	0.05265	20.062	0.02126	30.062	0.09283	40.062	0.05796	50.062	-0.00958
0.063	0.00601	10.063	0.04118	20.063	0.04512	30.063	0.10049	40.063	0.04412	50.063	-0.01363
0.064	0.00481	10.064	0.04944	20.064	0.02984	30.064	0.08859	40.064	0.05752	50.064	-0.00316
0.065	0.00377	10.065	0.04205	20.065	0.04619	30.065	0.09805	40.065	0.03619	50.065	-0.01325
0.066	0.00257	10.066	0.04444	20.066	0.03662	30.066	0.08778	40.066	0.05774	50.066	-0.00327
0.067	0.00561	10.067	0.03655	20.067	0.04449	30.067	0.09904	40.067	0.03494	50.067	-0.01417
0.068	0.000651843	10.068	0.03829	20.068	0.03427	30.068	0.08975	40.068	0.0591	50.068	-0.00452
0.069	0.00744	10.069	0.03236	20.069	0.04492	30.069	0.10475	40.069	0.04445	50.069	-0.01803
0.07	0.00281	10.07	0.02872	20.07	0.0373	30.07	0.09644	40.07	0.05916	50.07	-0.01132
0.071	0.014	10.071	0.02964	20.071	0.03882	30.071	0.10704	40.071	0.04859	50.071	-0.02238
0.072	0.00383	10.072	0.02274	20.072	0.03283	30.072	0.10085	40.072	0.05987	50.072	-0.0155
0.073	0.0173	10.073	0.03442	20.073	0.03223	30.073	0.10917	40.073	0.05402	50.073	-0.02509
0.074	0.00811	10.074	0.01936	20.074	0.02983	30.074	0.10004	40.074	0.05878	50.074	-0.02001
0.075	0.0224	10.075	0.03855	20.075	0.02482	30.075	0.10852	40.075	0.05473	50.075	-0.02732
0.076	0.00962	10.076	0.01892	20.076	0.02944	30.076	0.10216	40.076	0.05835	50.076	-0.02257
0.077	0.02293	10.077	0.04805	20.077	0.02215	30.077	0.10559	40.077	0.05577	50.077	-0.02417
0.078	0.00966	10.078	0.02354	20.078	0.03198	30.078	0.09483	40.078	0.05628	50.078	-0.01583
0.079	0.02068	10.079	0.0574	20.079	0.01637	30.079	0.09826	40.079	0.05501	50.079	-0.01776
0.08	0.00236	10.08	0.02848	20.08	0.03517	30.08	0.09321	40.08	0.04949	50.08	-0.013
0.081	0.01599	10.081	0.05761	20.081	0.01517	30.081	0.08946	40.081	0.05099	50.081	-0.01085
0.082	-0.00103	10.082	0.02983	20.082	0.04114	30.082	0.08718	40.082	0.03911	50.082	-0.01441
0.083	0.0118	10.083	0.05636	20.083	0.0182	30.083	0.08229	40.083	0.04909	50.083	-0.00477
0.084	-0.00294	10.084	0.03787	20.084	0.04564	30.084	0.08751	40.084	0.03411	50.084	-0.0142
0.085	0.00645	10.085	0.05135	20.085	0.02971	30.085	0.08051	40.085	0.05093	50.085	-0.00112
0.086	0.000195606	10.086	0.03026	20.086	0.04264	30.086	0.0872	40.086	0.02976	50.086	-0.01219
0.087	0.00356	10.087	0.04358	20.087	0.03078	30.087	0.08068	40.087	0.05099	50.087	-0.0014
0.088	0.00284	10.088	0.03113	20.088	0.03915	30.088	0.09063	40.088	0.02901	50.088	-0.01556
0.089	0.0018	10.089	0.03482	20.089	0.03512	30.089	0.08345	40.089	0.05496	50.089	-0.00591
0.09	0.00566	10.09	0.02873	20.09	0.03419	30.09	0.0934	40.09	0.03558	50.09	-0.02023
0.091	0.00494	10.091	0.02509	20.091	0.03554	30.091	0.08852	40.091	0.05714	50.091	-0.01074
0.092	0.00912	10.092	0.03237	20.092	0.0232	30.092	0.09749	40.092	0.04151	50.092	-0.02344
0.093	0.00955	10.093	0.02139	20.093	0.03596	30.093	0.09032	40.093	0.0554	50.093	-0.01297
0.094	0.0178	10.094	0.03519	20.094	0.014	30.094	0.09945	40.094	0.04662	50.094	-0.0255
0.095	0.01187	10.095	0.01671	20.095	0.03524	30.095	0.08983	40.095	0.05333	50.095	-0.01634
0.096	0.01719	10.096	0.04046	20.096	0.00888	30.096	0.09848	40.096	0.04668	50.096	-0.02626
0.097	0.01224	10.097	0.01985	20.097	0.03665	30.097	0.08446	40.097	0.05241	50.097	-0.01335
0.098	0.02049	10.098	0.04882	20.098	0.01533	30.098	0.09327	40.098	0.04771	50.098	-0.02067
0.099	0.00787	10.099	0.02333	20.099	0.03103	30.099	0.07925	40.099	0.04627	50.099	-0.01412
0.1	0.01564	10.1	0.05523	20.1	0.01788	30.1	0.08806	40.1	0.04532	50.1	-0.01458
0.101	0.000576325	10.101	0.02648	20.101	0.02738	30.101	0.07192	40.101	0.03801	50.101	-0.01422
0.102	0.01307	10.102	0.05414	20.102	0.02531	30.102	0.08333	40.102	0.03934	50.102	-0.00507
0.103	-0.00558	10.103	0.03142	20.103	0.02552	30.103	0.06866	40.103	0.02796	50.103	-0.01547
0.104	0.01034	10.104	0.05109	20.104	0.03193	30.104	0.08415	40.104	0.04119	50.104	-0.00191
0.105	-0.00782	10.105	0.03245	20.105	0.03116	30.105	0.06704	40.105	0.02328	50.105	-0.01232
0.106	0.01022	10.106	0.0425	20.106	0.03724	30.106	0.08172	40.106	0.04174	50.106	-0.00153
0.107	-0.00844	10.107	0.03005	20.107	0.02767	30.107	0.06835	40.107	0.01992	50.107	-0.01406
0.108	0.0096	10.108	0.03358	20.108	0.03864	30.108	0.08531	40.108	0.04375	50.108	-0.0018
0.109	-0.00905	10.109	0.02847	20.109	0.02565	30.109	0.0721	40.109	0.02258	50.109	-0.01678
0.11	0.01258	10.11	0.02238	20.11	0.04037	30.11	0.08695	40.11	0.04854	50.11	-0.00615
0.111	-0.00183	10.111	0.03064	20.111	0.02036	30.111	0.07684	40.111	0.02834	50.111	-0.02243
0.112	0.01718	10.112	0.01721	20.112	0.03835	30.112	0.09184	40.112	0.05251	50.112	-0.01132
0.113	0.00734	10.113	0.03428	20.113	0.01296	30.113	0.07717	40.113	0.03443	50.113	-0.02384
0.114	0.0151	10.114	0.01335	20.114	0.03404	30.114	0.09234	40.114	0.05289	50.114	-0.01142
0.115	0.01048	10.115	0.03596	20.115	0.00669	30.115	0.07555	40.115	0.03302	50.115	-0.02607
0.116	0.01547	10.116	0.01356	20.116	0.03267	30.116	0.09349	40.116	0.05343	50.116	-0.01382
0.117	0.01378	10.117	0.04172	20.117	0.00663	30.117	0.07458	40.117	0.03666	50.117	-0.02471
0.118	0.01241	10.118	0.01769	20.118	0.03097	30.118	0.08811	40.118	0.04827	50.118	-0.01246
0.119	0.01235	10.119	0.04943	20.119	0.0108	30.119	0.06643	40.119	0.03558	50.119	-0.02026
0.12	0.00593	10.12	0.02344	20.12	0.02585	30.12	0.0829	40.12	0.03952	50.12	-0.00947
0.121	0.00766	10.121	0.05193	20.121	0.01432	30.121	0.0604	40.121	0.03009	50.121	-0.01172
0.122	-0.000227768	10.122	0.02888	20.122	0.02546	30.122	0.07916	40.122	0.03093	50.122	-0.00713
0.123	0.00558	10.123	0.04725	20.123	0.02078	30.123	0.05503	40.123	0.02786	50.123	-0.00694
0.124	-0.00426	10.124	0.03382	20.124	0.02963	30.124	0.07819	40.124	0.02561	50.124	-0.00708
0.125	0.00366	10.125	0.04273	20.125	0.02674	30.125	0.05471	40.125	0.03118	50.125	0.000778675
0.126	-0.00683	10.126	0.0311	20.126	0.03266	30.126	0.07526	40.126	0.02273	50.126	-0.008
0.127	0.00387	10.127	0.0312	20.127	0.02896	30.127	0.05422	40.127	0.03368	50.127	0.00246
0.128	-0.00745	10.128	0.03131	20.128	0.03129	30.128	0.0795	40.128	0.02066	50.128	-0.01137
0.129	0.00652	10.129	0.01967	20.129	0.03199	30.129	0.05782	40.129	0.03716	50.129	-0.00613
0.13	-0.00333	10.13	0.02924	20.13	0.02992	30.13	0.08065	40.13	0.023	50.13	-0.018
0.131	0.01128	10.131	0.01092	20.131	0.02817	30.131	0.06109	40.131	0.04211	50.131	-0.01015
0.132	0.000787079	10.132	0.03288	20.132	0.02333	30.132	0.08457	40.132	0.02828	50.132	-0.02365
0.133	0.01671	10.133	0.00803	20.133	0.02452	30.133	0.06174	40.133	0.04657	50.133	-0.01319
0.134	0.00556	10.134	0.03439	20.134	0.01837	30.134	0.0849	40.134	0.02719	50.134	-0.02507
0.135	0.01772	10.135	0.0089	20.135	0.01826	30.135	0.06338	40.135	0.04793	50.135	-0.01477
0.136	0.00674	10.136	0.03656	20.136	0.01358	30.136	0.08361	40.136	0.02806	50.136	-0.02713
0.137	0.01597	10.137	0.01955	20.137	0.01884	30.137	0.05866	40.137	0.04913	50.137	-0.0152
0.138	0.00629	10.138	0.03417	20.138	0.01367	30.138	0.08002	40.138	0.0229	50.138	-0.02317
0.139	0.01536	10.139	0.02971	20.139	0.02024	30.139	0.05296	40.139	0.04511	50.139	-0.01205
0.14	-0.00313	10.14	0.03275	20.14	0.01035	30.14	0.07351	40.14	0.01953	50.14	-0.01871
0.141	0.0123	10.141	0.0415	20.141	0.02425	30.141	0.04758	40.141	0.04337	50.141	-0.0058
0.142	-0.00733	10.142	0.02726	20.142	0.01207	30.142	0.06683	40.142	0.01029	50.142	-0.01458
0.143	0.00843	10.143	0.04677	20.143	0.02924	30.143	0.04514	40.143	0.03984	50.143	-0.00118
0.144	-0.01169	10.144	0.0229	20.144	0.0151	30.144	0.06651	40.144	0.00872	50.144	-0.01159
0.145	0.00618	10.145	0.04975	20.145	0.03488	30.145	0.0445	40.145	0.03859	50.145	0.00197
0.146	-0.01149	10.146	0.01806	20.146	0.01879	30.146	0.06423	40.146	0.00698	50.146	-0.00892
0.147	0.00769	10.147	0.04361	20.147	0.03596	30.147	0.04532	40.147	0.0362	50.147	-0.00074327
0.148	-0.01227	10.148	0.01452	20.148	0.01791	30.148	0.06522	40.148	0.01046	50.148	-0.01197
0.149	0.01099	10.149	0.03403	20.149	0.03736	30.149	0.04924	40.149	0.03674	50.149	-0.00509
0.15	-0.00782	10.15	0.01196	20.15	0.01735	30.15	0.06653	40.15	0.01769	50.15	-0.01762
0.151	0.01283	10.151	0.02381	20.151	0.03795	30.151	0.06017	40.151	0.03892	50.151	-0.01107
0.152	0.000207671	10.152	0.01462	20.152	0.00962	30.152	0.06278	40.152	0.0259	50.152	-0.01936
0.153	0.01254	10.153	0.02142	20.153	0.03445	30.153	0.06474	40.153	0.04191	50.153	-0.01265
0.154	0.00905	10.154	0.01957	20.154	0.00499	30.154	0.05855	40.154	0.02612	50.154	-0.02077
0.155	0.00883	10.155	0.0138	20.155	0.02803	30.155	0.06818	40.155	0.04164	50.155	-0.01716
0.156	0.00926	10.156	0.02842	20.156	0.0015	30.156	0.05367	40.156	0.02308	50.156	-0.02039
0.157	0.00789	10.157	0.01418	20.157	0.02584	30.157	0.06851	40.157	0.04251	50.157	-0.02167
0.158	0.01354	10.158	0.03874	20.158	0.00502	30.158	0.04829	40.158	0.02477	50.158	-0.01382
0.159	0.0032	10.159	0.01765	20.159	0.02202	30.159	0.06542	40.159	0.03898	50.159	-0.02031
0.16	0.01015	10.16	0.04858	20.16	0.00756	30.16	0.04259	40.16	0.01683	50.16	-0.00659
0.161	-0.00524	10.161	0.01966	20.161	0.02326	30.161	0.05955	40.161	0.03431	50.161	-0.01488
0.162	0.00938	10.162	0.04651	20.162	0.01287	30.162	0.03705	40.162	0.01151	50.162	-0.0018
0.163	-0.01091	10.163	0.02574	20.163	0.0258	30.163	0.0545	40.163	0.02898	50.163	-0.01286
0.164	0.00469	10.164	0.03775	20.164	0.0146	30.164	0.03722	40.164	0.01156	50.164	-0.00175
0.165	-0.01282	10.165	0.02954	20.165	0.02998	30.165	0.05353	40.165	0.02529	50.165	-0.00857
0.166	0.00587	10.166	0.029	20.166	0.02008	30.166	0.0356	40.166	0.01374	50.166	0.00108
0.167	-0.00854	10.167	0.03139	20.167	0.02893	30.167	0.04897	40.167	0.02127	50.167	-0.00933
0.168	0.00477	10.168	0.01567	20.168	0.02278	30.168	0.04359	40.168	0.01347	50.168	-0.00409
0.169	-0.00329	10.169	0.03046	20.169	0.02984	30.169	0.05077	40.169	0.021	50.169	-0.01319
0.17	0.00236	10.17	0.0061	20.17	0.02256	30.17	0.05094	40.17	0.02086	50.17	-0.0086
0.171	0.00458	10.171	0.03034	20.171	0.02391	30.171	0.04996	40.171	0.02236	50.171	-0.01917
0.172	0.00403	10.172	0.00306	20.172	0.02102	30.172	0.05747	40.172	0.02874	50.172	-0.01132
0.173	0.01	10.173	0.03072	20.173	0.01536	30.173	0.04622	40.173	0.02355	50.173	-0.0227
0.174	0.00684	10.174	0.00294	20.174	0.01688	30.174	0.05959	40.174	0.03418	50.174	-0.01354
0.175	0.01396	10.175	0.02816	20.175	0.00665	30.175	0.04411	40.175	0.02051	50.175	-0.02884
0.176	0.00672	10.176	0.00951	20.176	0.01665	30.176	0.06123	40.176	0.03587	50.176	-0.01382
0.177	0.01432	10.177	0.03147	20.177	0.0043	30.177	0.04167	40.177	0.01992	50.177	-0.02406
0.178	0.00676	10.178	0.01641	20.178	0.02213	30.178	0.05683	40.178	0.0387	50.178	-0.01148
0.179	0.01616	10.179	0.03593	20.179	-3.54837e-06	30.179	0.03597	40.179	0.011	50.179	-0.01765
0.18	-0.0025	10.18	0.0256	20.18	0.02353	30.18	0.04934	40.18	0.03484	50.18	-0.01012
0.181	0.01359	10.181	0.03695	20.181	9.27633e-05	30.181	0.03026	40.181	0.00551	50.181	-0.0114
0.182	-0.00767	10.182	0.02679	20.182	0.02933	30.182	0.0425	40.182	0.03228	50.182	-0.00648
0.183	0.00531	10.183	0.03537	20.183	0.00688	30.183	0.02929	40.183	2.57491e-05	50.183	-0.0089
0.184	-0.0122	10.184	0.03108	20.184	0.03024	30.184	0.04087	40.184	0.03022	50.184	-0.00316
0.185	0.006	10.185	0.0302	20.185	0.01936	30.185	0.02848	40.185	0.00171	50.185	-0.00623
0.186	-0.01297	10.186	0.02917	20.186	0.02806	30.186	0.03582	40.186	0.02685	50.186	-0.00409
0.187	0.00506	10.187	0.02259	20.187	0.02044	30.187	0.03257	40.187	0.00454	50.187	-0.00634
0.188	-0.0131	10.188	0.02531	20.188	0.02717	30.188	0.03762	40.188	0.02397	50.188	-0.00876
0.189	0.00625	10.189	0.01318	20.189	0.02119	30.189	0.04089	40.189	0.0121	50.189	-0.00841
0.19	-0.00572	10.19	0.02421	20.19	0.02352	30.19	0.03959	40.19	0.02224	50.19	-0.01572
0.191	0.00792	10.191	0.00736	20.191	0.0208	30.191	0.04742	40.191	0.019	50.191	-0.00819
0.192	-0.00111	10.192	0.02606	20.192	0.01628	30.192	0.0409	40.192	0.02474	50.192	-0.0217
0.193	0.00681	10.193	0.00611	20.193	0.01893	30.193	0.04954	40.193	0.02623	50.193	-0.00911
0.194	0.00952	10.194	0.02627	20.194	0.0092	30.194	0.04042	40.194	0.02267	50.194	-0.02344
0.195	0.00637	10.195	0.00387	20.195	0.01577	30.195	0.05134	40.195	0.0289	50.195	-0.01428
0.196	0.01038	10.196	0.03023	20.196	0.000490101	30.196	0.04107	40.196	0.02175	50.196	-0.02436
0.197	0.00641	10.197	0.008	20.197	0.01815	30.197	0.04858	40.197	0.03075	50.197	-0.01357
0.198	0.01042	10.198	0.03893	20.198	-0.00219	30.198	0.03489	40.198	0.01708	50.198	-0.02088
0.199	0.00269	10.199	0.01229	20.199	0.02053	30.199	0.04255	40.199	0.02689	50.199	-0.01123
0.2	0.00736	10.2	0.04599	20.2	-0.00551	30.2	0.02755	40.2	0.00849	50.2	-0.01463
0.201	-0.00526	10.201	0.01625	20.201	0.02405	30.201	0.03343	40.201	0.02678	50.201	-0.0071
0.202	0.00544	10.202	0.04669	20.202	-0.000198964	30.202	0.02022	40.202	0.00105	50.202	-0.01148
0.203	-0.01141	10.203	0.01777	20.203	0.02806	30.203	0.03082	40.203	0.02586	50.203	-0.00493
0.204	0.00124	10.204	0.04674	20.204	0.00789	30.204	0.0199	40.204	-0.0033	50.204	-0.00849
0.205	-0.01366	10.205	0.01668	20.205	0.0293	30.205	0.02985	40.205	0.02641	50.205	0.00165
0.206	0.00406	10.206	0.03994	20.206	0.01516	30.206	0.01681	40.206	-0.00536	50.206	-0.00126
0.207	-0.01459	10.207	0.01216	20.207	0.02678	30.207	0.03084	40.207	0.02499	50.207	-0.0058
0.208	0.00328	10.208	0.03168	20.208	0.01705	30.208	0.02187	40.208	-0.00417	50.208	-0.00675
0.209	-0.01488	10.209	0.00732	20.209	0.0259	30.209	0.03688	40.209	0.02913	50.209	-0.01455
0.21	0.00838	10.21	0.02243	20.21	0.01535	30.21	0.02432	40.21	0.0016	50.21	-0.00979
0.211	-0.0093	10.211	0.00542	20.211	0.02225	30.211	0.04569	40.211	0.03098	50.211	-0.01988
0.212	0.01103	10.212	0.01726	20.212	0.01023	30.212	0.02776	40.212	0.01111	50.212	-0.01055
0.213	-0.00257	10.213	0.01085	20.213	0.01696	30.213	0.04618	40.213	0.03071	50.213	-0.02292
0.214	0.01367	10.214	0.01307	20.214	0.00788	30.214	0.02727	40.214	0.01296	50.214	-0.01344
0.215	0.00138	10.215	0.01481	20.215	0.00793	30.215	0.04766	40.215	0.0306	50.215	-0.02417
0.216	0.0129	10.216	0.01214	20.216	0.00651	30.216	0.02777	40.216	0.01726	50.216	-0.01485
0.217	0.00175	10.217	0.02187	20.217	0.00574	30.217	0.04114	40.217	0.02739	50.217	-0.02297
0.218	0.01261	10.218	0.01578	20.218	0.0084	30.218	0.0237	40.218	0.01552	50.218	-0.0143
0.219	0.00179	10.219	0.02893	20.219	0.00176	30.219	0.03349	40.219	0.01978	50.219	-0.0195
0.22	0.00662	10.22	0.01958	20.22	0.0098	30.22	0.01783	40.22	0.01052	50.22	-0.00773
0.221	-0.0016	10.221	0.03697	20.221	0.00284	30.221	0.02452	40.221	0.01495	50.221	-0.01064
0.222	0.000299494	10.222	0.01784	20.222	0.01626	30.222	0.01197	40.222	0.00878	50.222	-0.00588
0.223	-0.00286	10.223	0.03914	20.223	0.00473	30.223	0.02159	40.223	0.00962	50.223	-0.00928
0.224	-0.00732	10.224	0.01724	20.224	0.02369	30.224	0.01116	40.224	0.00623	50.224	-0.00191
0.225	-0.0038	10.225	0.04131	20.225	0.00939	30.225	0.01915	40.225	0.00674	50.225	-0.00319
0.226	-0.00794	10.226	0.00995	20.226	0.02803	30.226	0.00872	40.226	0.00628	50.226	-0.000226481
0.227	-0.00213	10.227	0.03598	20.227	0.00997	30.227	0.01851	40.227	0.0037	50.227	-0.00411
0.228	-0.01018	10.228	0.00364	20.228	0.03041	30.228	0.01378	40.228	0.00993	50.228	-0.00572
0.229	0.00134	10.229	0.02739	20.229	0.01007	30.229	0.02634	40.229	0.00408	50.229	-0.00667
0.23	-0.00753	10.23	0.00141	20.23	0.03099	30.23	0.01803	40.23	0.01553	50.23	-0.01626
0.231	0.00513	10.231	0.02255	20.231	0.00658	30.231	0.03352	40.231	0.00512	50.231	-0.01085
0.232	-0.00358	10.232	0.00341	20.232	0.02408	30.232	0.0213	40.232	0.02243	50.232	-0.02045
0.233	0.01153	10.233	0.02031	20.233	0.00472	30.233	0.03565	40.233	0.00746	50.233	-0.01308
0.234	-0.000276531	10.234	0.00558	20.234	0.01684	30.234	0.02424	40.234	0.02738	50.234	-0.02284
0.235	0.01287	10.235	0.01417	20.235	8.8178e-05	30.235	0.03435	40.235	0.0049	50.235	-0.01596
0.236	0.000578699	10.236	0.01183	20.236	0.01008	30.236	0.02669	40.236	0.02841	50.236	-0.02327
0.237	0.01226	10.237	0.01732	20.237	0.00133	30.237	0.02832	40.237	0.00496	50.237	-0.01509
0.238	0.00127	10.238	0.02019	20.238	0.00871	30.238	0.02327	40.238	0.02977	50.238	-0.02143
0.239	0.01181	10.239	0.02046	20.239	0.000606801	30.239	0.01904	40.239	-0.002	50.239	-0.01096
0.24	-0.00652	10.24	0.02938	20.24	0.00799	30.24	0.01513	40.24	0.02624	50.24	-0.01534
0.241	0.00859	10.241	0.01986	20.241	0.0038	30.241	0.01073	40.241	-0.00683	50.241	-0.00634
0.242	-0.0099	10.242	0.03187	20.242	0.01298	30.242	0.01122	40.242	0.02206	50.242	-0.01007
0.243	0.00406	10.243	0.016	20.243	0.01026	30.243	0.00698	40.243	-0.01248	50.243	0.000235334
0.244	-0.01557	10.244	0.03796	20.244	0.01585	30.244	0.01041	40.244	0.02065	50.244	-0.00349
0.245	0.0041	10.245	0.01376	20.245	0.01427	30.245	0.00666	40.245	-0.01292	50.245	0.00616
0.246	-0.01406	10.246	0.03784	20.246	0.01937	30.246	0.01009	40.246	0.01956	50.246	-0.000335522
0.247	0.00333	10.247	0.00566	20.247	0.01485	30.247	0.00683	40.247	-0.01286	50.247	0.00116
0.248	-0.01321	10.248	0.03316	20.248	0.0193	30.248	0.01548	40.248	0.01668	50.248	-0.00485
0.249	0.00353	10.249	4.3692e-06	20.249	0.01316	30.249	0.00945	40.249	-0.01003	50.249	-0.000254378
0.25	-0.00322	10.25	0.02555	20.25	0.02038	30.25	0.02298	40.25	0.02424	50.25	-0.01115
0.251	0.00406	10.251	-0.00419	20.251	0.01081	30.251	0.0132	40.251	-0.00525	50.251	-0.01194
0.252	0.00122	10.252	0.02136	20.252	0.01493	30.252	0.03212	40.252	0.02788	50.252	-0.0142
0.253	0.00426	10.253	-0.00054791	20.253	0.0065	30.253	0.0168	40.253	-0.000626006	50.253	-0.01335
0.254	0.00795	10.254	0.0201	20.254	0.00867	30.254	0.0305	40.254	0.02826	50.254	-0.01545
0.255	0.00463	10.255	0.00374	20.255	0.00415	30.255	0.01664	40.255	-0.00171	50.255	-0.01966
0.256	0.0075	10.256	0.0195	20.256	0.0042	30.256	0.03165	40.256	0.02555	50.256	-0.0149
0.257	0.00434	10.257	0.00917	20.257	0.00278	30.257	0.01355	40.257	0.00226	50.257	-0.01879
0.258	0.01194	10.258	0.02265	20.258	0.00299	30.258	0.0204	40.258	0.02365	50.258	-0.00914
0.259	0.00193	10.259	0.01656	20.259	0.00173	30.259	0.00785	40.259	-0.00307	50.259	-0.01254
0.26	0.00481	10.26	0.02596	20.26	0.00325	30.26	0.0134	40.26	0.01849	50.26	-0.00403
0.261	-0.00716	10.261	0.02574	20.261	0.00379	30.261	0.00394	40.261	-0.00383	50.261	-0.00286
0.262	0.000771279	10.262	0.02226	20.262	0.00612	30.262	0.00704	40.262	0.00925	50.262	9.92454e-05
0.263	-0.01185	10.263	0.02547	20.263	0.00992	30.263	0.00362	40.263	-0.00491	50.263	0.0029
0.264	-0.000167192	10.264	0.02247	20.264	0.00931	30.264	0.00509	40.264	0.00408	50.264	0.00309
0.265	-0.01458	10.265	0.03008	20.265	0.0167	30.265	0.00265	40.265	-0.00306	50.265	0.00687
0.266	0.000688037	10.266	0.01633	20.266	0.01365	30.266	0.00428	40.266	0.00137	50.266	0.00526
0.267	-0.01486	10.267	0.02508	20.267	0.0181	30.267	0.00478	40.267	-0.00154	50.267	0.00415
0.268	0.00154	10.268	0.0092	20.268	0.01081	30.268	0.00771	40.268	-0.00249	50.268	0.00255
0.269	-0.01336	10.269	0.02138	20.269	0.01771	30.269	0.01049	40.269	0.00765	50.269	-0.00232
0.27	0.00305	10.27	-0.000531596	20.27	0.00928	30.27	0.01229	40.27	-0.00309	50.27	-0.00327
0.271	-0.00794	10.271	0.02012	20.271	0.0165	30.271	0.02012	40.271	0.01569	50.271	-0.0114
0.272	0.00912	10.272	-0.00472	20.272	0.00334	30.272	0.018	40.272	-0.000910111	50.272	-0.00795
0.273	-0.00186	10.273	0.02294	20.273	0.01611	30.273	0.01931	40.273	0.0239	50.273	-0.01216
0.274	0.01112	10.274	-0.0081	20.274	-0.00521	30.274	0.01947	40.274	-0.00216	50.274	-0.01229
0.275	-0.00248	10.275	0.02071	20.275	0.01408	30.275	0.01931	40.275	0.02429	50.275	-0.01716
0.276	0.01181	10.276	-0.00169	20.276	-0.01229	30.276	0.01573	40.276	-0.000309554	50.276	-0.01191
0.277	1.05979e-05	10.277	0.02402	20.277	0.01353	30.277	0.01296	40.277	0.02483	50.277	-0.01205
0.278	0.01185	10.278	0.00782	20.278	-0.01219	30.278	0.00873	40.278	0.00187	50.278	-0.00615
0.279	-0.00321	10.279	0.02293	20.279	0.01297	30.279	0.00938	40.279	0.01396	50.279	-0.00955
0.28	0.00765	10.28	0.01782	20.28	-0.01209	30.28	0.00368	40.28	0.000618002	50.28	0.00157
0.281	-0.00806	10.281	0.02314	20.281	0.01535	30.281	-0.000722396	40.281	0.00537	50.281	-0.00411
0.282	0.000354871	10.282	0.02211	20.282	-0.00254	30.282	-0.000393246	40.282	-0.00128	50.282	0.00798
0.283	-0.00998	10.283	0.01683	20.283	0.013	30.283	-0.000879095	40.283	-0.00142	50.283	-0.00145
0.284	-0.00564	10.284	0.02607	20.284	0.00571	30.284	0.000917055	40.284	0.000240559	50.284	0.01342
0.285	-0.00815	10.285	0.01281	20.285	0.01473	30.285	-0.000220794	40.285	-0.00446	50.285	0.00154
0.286	-0.01	10.286	0.02563	20.286	0.01054	30.286	-0.00152	40.286	0.00258	50.286	0.01559
0.287	-0.00501	10.287	0.00568	20.287	0.01124	30.287	0.000927507	40.287	-0.01011	50.287	-0.00118
0.288	-0.01404	10.288	0.02291	20.288	0.01292	30.288	0.00207	40.288	0.00769	50.288	0.01092
0.289	-0.000402327	10.289	-0.00193	20.289	0.01117	30.289	0.00697	40.289	-0.00957	50.289	-0.00504
0.29	-0.01139	10.29	0.01905	20.29	0.01448	30.29	0.00697	40.29	0.01362	50.29	0.00428
0.291	0.00339	10.291	-0.00841	20.291	0.0054	30.291	0.01513	40.291	-0.00951	50.291	-0.01069
0.292	-0.00629	10.292	0.01959	20.292	0.01213	30.292	0.01268	40.292	0.02085	50.292	-0.000389316
0.293	0.01011	10.293	-0.00754	20.293	-0.0038	30.293	0.01807	40.293	-0.00587	50.293	-0.01325
0.294	0.00108	10.294	0.01931	20.294	0.01076	30.294	0.01269	40.294	0.02237	50.294	-0.00376
0.295	0.00983	10.295	-0.01075	20.295	-0.01088	30.295	0.01726	40.295	-0.00304	50.295	-0.01384
0.296	0.00422	10.296	0.0192	20.296	0.00906	30.296	0.01221	40.296	0.02145	50.296	-0.00729
0.297	0.00824	10.297	-0.00287	20.297	-0.01535	30.297	0.01352	40.297	0.00223	50.297	-0.01297
0.298	0.00687	10.298	0.02463	20.298	0.01128	30.298	0.00504	40.298	0.01319	50.298	-0.00104
0.299	0.00224	10.299	0.00223	20.299	-0.0146	30.299	0.00863	40.299	-0.000645103	50.299	-0.01031
0.3	0.00349	10.3	0.03283	20.3	0.01252	30.3	-0.0018	40.3	0.00379	50.3	0.00863
0.301	-0.00603	10.301	0.00619	20.301	-0.01108	30.301	0.000482616	40.301	0.000552676	50.301	-0.00536
0.302	0.0019	10.302	0.03255	20.302	0.01473	30.302	-0.00538	40.302	-0.00659	50.302	0.00771
0.303	-0.01398	10.303	0.00478	20.303	-0.0012	30.303	-0.0013	40.303	-0.000369546	50.303	-0.00303
0.304	-0.00214	10.304	0.0344	20.304	0.01483	30.304	-0.00684	40.304	-0.01469	50.304	0.01331
0.305	-0.01753	10.305	0.00532	20.305	0.00689	30.305	-0.000808782	40.305	0.00442	50.305	0.00323
0.306	-0.000470878	10.306	0.03102	20.306	0.01444	30.306	-0.00831	40.306	-0.0179	50.306	0.01532
0.307	-0.01847	10.307	-0.00132	20.307	0.00682	30.307	-0.00096548	40.307	0.00936	50.307	0.0023
0.308	-0.000267949	10.308	0.02341	20.308	0.01274	30.308	-0.00488	40.308	-0.01768	50.308	0.01064
0.309	-0.01419	10.309	-0.00518	20.309	0.00773	30.309	0.0041	40.309	0.01627	50.309	-0.00645
0.31	0.00417	10.31	0.01759	20.31	0.01104	30.31	-0.00193	40.31	-0.01322	50.31	0.00352
0.311	-0.00534	10.311	-0.0097	20.311	0.00946	30.311	0.01307	40.311	0.01746	50.311	-0.01129
0.312	0.00373	10.312	0.01617	20.312	0.00348	30.312	0.00329	40.312	-0.00436	50.312	0.000153644
0.313	0.00285	10.313	-0.009	20.313	0.00939	30.313	0.01536	40.313	0.01752	50.313	-0.01352
0.314	0.00311	10.314	0.01687	20.314	-0.00621	30.314	0.00379	40.314	0.000916235	50.314	-0.00501
0.315	0.0068	10.315	-0.01156	20.315	0.00688	30.315	0.01635	40.315	0.01334	50.315	-0.01395
0.316	0.00152	10.316	0.02035	20.316	-0.01231	30.316	0.00444	40.316	0.00521	50.316	-0.00659
0.317	0.01027	10.317	-0.00547	20.317	0.00665	30.317	0.00885	40.317	0.01111	50.317	-0.00852
0.318	0.000420797	10.318	0.02578	20.318	-0.01417	30.318	0.00103	40.318	0.000864792	50.318	-0.00246
0.319	0.00802	10.319	0.000773487	20.319	0.0074	30.319	0.00168	40.319	0.00432	50.319	-0.00487
0.32	-0.00574	10.32	0.03137	20.32	-0.01669	30.32	-0.00337	40.32	0.000105571	50.32	0.000534027
0.321	0.0048	10.321	0.00523	20.321	0.01076	30.321	-0.00516	40.321	-0.00068254	50.321	0.0017
0.322	-0.01287	10.322	0.03191	20.322	-0.00958	30.322	-0.00793	40.322	-0.00522	50.322	0.00434
0.323	0.00125	10.323	0.00577	20.323	0.01509	30.323	-0.00646	40.323	-0.00699	50.323	0.00469
0.324	-0.01952	10.324	0.0349	20.324	-2.29533e-05	30.324	-0.0076	40.324	-0.00386	50.324	0.00798
0.325	-0.0001734	10.325	0.00418	20.325	0.01356	30.325	-0.00792	40.325	-0.01101	50.325	0.01241
0.326	-0.01589	10.326	0.02957	20.326	0.00562	30.326	-0.00987	40.326	-0.0012	50.326	0.00624
0.327	-0.00193	10.327	-0.0018	20.327	0.01154	30.327	-0.00938	40.327	-0.01486	50.327	0.01214
0.328	-0.01324	10.328	0.02472	20.328	0.0062	30.328	-0.00351	40.328	0.00343	50.328	0.00271
0.329	-0.00287	10.329	-0.00517	20.329	0.00886	30.329	-0.00595	40.329	-0.0153	50.329	0.00958
0.33	-0.00619	10.33	0.01499	20.33	0.00842	30.33	0.00514	40.33	0.01164	50.33	-0.00555
0.331	-0.00168	10.331	-0.00675	20.331	0.00178	30.331	-0.00154	40.331	-0.0141	50.331	0.00263
0.332	-0.00207	10.332	0.01129	20.332	0.00835	30.332	0.01183	40.332	0.01593	50.332	-0.00925
0.333	0.00357	10.333	-0.00132	20.333	-0.00497	30.333	-0.00104	40.333	-0.00915	50.333	0.000887651
0.334	0.00416	10.334	0.00286	20.334	0.006	30.334	0.01037	40.334	0.01762	50.334	-0.01066
0.335	0.00361	10.335	0.00117	20.335	-0.01401	30.335	-0.000549263	40.335	-0.01056	50.335	-0.00167
0.336	0.00437	10.336	0.0034	20.336	0.00577	30.336	0.01299	40.336	0.01637	50.336	-0.01452
0.337	0.00414	10.337	0.01264	20.337	-0.01782	30.337	-0.00429	40.337	-0.00774	50.337	0.000670843
0.338	0.00734	10.338	0.00377	20.338	0.00897	30.338	0.00256	40.338	0.01463	50.338	-0.013
0.339	0.00108	10.339	0.0228	20.339	-0.01773	30.339	-0.00836	40.339	-0.00931	50.339	0.00659
0.34	0.00216	10.34	0.00464	20.34	0.00874	30.34	-0.00396	40.34	0.00882	50.34	-0.00773
0.341	-0.00556	10.341	0.02904	20.341	-0.01323	30.341	-0.0126	40.341	-0.01627	50.341	0.0148
0.342	-0.00432	10.342	0.00502	20.342	0.0121	30.342	-0.00786	40.342	0.00431	50.342	-0.0036
0.343	-0.01123	10.343	0.03333	20.343	-0.00449	30.343	-0.01292	40.343	-0.01882	50.343	0.01535
0.344	-0.00901	10.344	0.01077	20.344	0.01285	30.344	-0.01063	40.344	-3.90883e-05	50.344	-0.000769822
0.345	-0.01331	10.345	0.02735	20.345	0.00181	30.345	-0.01095	40.345	-0.01713	50.345	0.01997
0.346	-0.0062	10.346	0.01001	20.346	0.01066	30.346	-0.01437	40.346	-0.00047231	50.346	0.00385
0.347	-0.01604	10.347	0.01387	20.347	0.00402	30.347	-0.00801	40.347	-0.01838	50.347	0.01611
0.348	-0.00534	10.348	0.00989	20.348	0.00831	30.348	-0.01241	40.348	0.000888469	50.348	-0.00278
0.349	-0.01535	10.349	0.0012	20.349	0.00575	30.349	-0.00279	40.349	-0.01246	50.349	0.01306
0.35	0.00155	10.35	0.01027	20.35	0.00726	30.35	-0.00865	40.35	0.00339	50.35	-0.0068
0.351	-0.01156	10.351	-0.01001	20.351	0.00748	30.351	0.00456	40.351	-0.00685	50.351	0.00692
0.352	0.00387	10.352	0.0144	20.352	-0.00308	30.352	-0.0049	40.352	0.00606	50.352	-0.01115
0.353	-0.00565	10.353	-0.00996	20.353	0.00659	30.353	0.00407	40.353	-0.00289	50.353	0.00388
0.354	0.00782	10.354	0.01755	20.354	-0.01227	30.354	-0.00293	40.354	0.00448	50.354	-0.01159
0.355	-0.00235	10.355	-0.01317	20.355	0.00783	30.355	0.00522	40.355	0.000268693	50.355	-0.00161
0.356	0.00868	10.356	0.01678	20.356	-0.01837	30.356	0.00245	40.356	0.00405	50.356	-0.00941
0.357	0.00324	10.357	-0.00562	20.357	0.00842	30.357	-0.00309	40.357	-0.000817529	50.357	-0.0014
0.358	0.00464	10.358	0.02189	20.358	-0.01697	30.358	-0.00635	40.358	0.000352361	50.358	-0.00463
0.359	0.00393	10.359	0.00259	20.359	0.00542	30.359	-0.01091	40.359	-0.00239	50.359	0.000289898
0.36	-0.00494	10.36	0.02487	20.36	-0.01264	30.36	-0.0065	40.36	-0.00432	50.36	0.00178
0.361	0.00169	10.361	0.009	20.361	0.00372	30.361	-0.01726	40.361	-0.00658	50.361	0.00573
0.362	-0.01207	10.362	0.02215	20.362	-0.00634	30.362	-0.01237	40.362	-0.01046	50.362	0.0051
0.363	-0.000719945	10.363	0.01198	20.363	0.00479	30.363	-0.01954	40.363	-0.00994	50.363	0.00872
0.364	-0.01839	10.364	0.02301	20.364	-0.00086672	30.364	-0.0122	40.364	-0.01416	50.364	0.00956
0.365	-0.00133	10.365	0.01334	20.365	0.00929	30.365	-0.01627	40.365	-0.00695	50.365	0.01219
0.366	-0.01819	10.366	0.01638	20.366	0.00347	30.366	-0.01317	40.366	-0.01573	50.366	0.01108
0.367	-0.000966287	10.367	0.00947	20.367	0.00841	30.367	-0.01496	40.367	-0.00771	50.367	0.00882
0.368	-0.01554	10.368	0.00844	20.368	0.00454	30.368	-0.0086	40.368	-0.01665	50.368	0.00885
0.369	-0.00419	10.369	0.00447	20.369	0.00834	30.369	-0.00876	40.369	-0.0026	50.369	0.00399
0.37	-0.00441	10.37	0.00213	20.37	0.00611	30.37	-0.00598	40.37	-0.01366	50.37	0.00418
0.371	-0.00464	10.371	0.00158	20.371	0.0029	30.371	-0.000922841	40.371	0.00202	50.371	-0.00281
0.372	-0.000621914	10.372	0.00022129	20.372	0.000497526	30.372	-0.00418	40.372	-0.01035	50.372	0.000317521
0.373	-0.00215	10.373	0.00294	20.373	-0.000921318	30.373	0.00071446	40.373	0.00827	50.373	-0.0052
0.374	0.00773	10.374	-0.00283	20.374	-0.0012	30.374	-0.0058	40.374	-0.01322	50.374	-0.00305
0.375	-0.00358	10.375	0.00315	20.375	-0.00604	30.375	0.00431	40.375	0.01029	50.375	-0.00759
0.376	0.00614	10.376	-0.000983989	20.376	-0.00746	30.376	-0.0058	40.376	-0.01366	50.376	-0.00251
0.377	-0.00158	10.377	0.01217	20.377	-0.00856	30.377	0.00105	40.377	0.01246	50.377	-0.00493
0.378	0.00863	10.378	0.00119	20.378	-0.00655	30.378	-0.01378	40.378	-0.01605	50.378	0.00113
0.379	-0.0035	10.379	0.01907	20.379	-0.01025	30.379	-0.00791	40.379	0.01235	50.379	-0.00373
0.38	0.00231	10.38	0.00564	20.38	-0.00629	30.38	-0.01687	40.38	-0.02251	50.38	0.00494
0.381	-0.00656	10.381	0.02874	20.381	-0.00608	30.381	-0.01345	40.381	0.00589	50.381	0.00415
0.382	-0.00564	10.382	0.00275	20.382	-0.00244	30.382	-0.02111	40.382	-0.02572	50.382	0.00988
0.383	-0.00913	10.383	0.02797	20.383	0.00217	30.383	-0.01426	40.383	-0.00107	50.383	0.0073
0.384	-0.01424	10.384	0.00264	20.384	0.00173	30.384	-0.01947	40.384	-0.02485	50.384	0.01255
0.385	-0.00664	10.385	0.03177	20.385	0.007	30.385	-0.01523	40.385	-0.00411	50.385	0.0116
0.386	-0.016	10.386	-8.16868e-05	20.386	0.00378	30.386	-0.02126	40.386	-0.01811	50.386	0.01309
0.387	-0.00383	10.387	0.02318	20.387	0.00774	30.387	-0.01343	40.387	-0.00862	50.387	0.00692
0.388	-0.02003	10.388	-0.00753	20.388	0.00257	30.388	-0.01669	40.388	-0.01626	50.388	0.01135
0.389	-0.00167	10.389	0.0185	20.389	0.00915	30.389	-0.00853	40.389	-0.00759	50.389	0.00208
0.39	-0.01396	10.39	-0.01237	20.39	0.00349	30.39	-0.01113	40.39	-0.01033	50.39	0.0088
0.391	0.00212	10.391	0.0104	20.391	0.005	30.391	-0.00477	40.391	-0.00884	50.391	-0.00504
0.392	-0.00577	10.392	-0.01379	20.392	-5.35705e-06	30.392	-0.00232	40.392	-0.000817406	50.392	0.00641
0.393	0.00542	10.393	0.01273	20.393	-0.00273	30.393	-0.00509	40.393	-0.00927	50.393	-0.00939
0.394	-0.00132	10.394	-0.01179	20.394	-0.00121	30.394	0.00225	40.394	0.00364	50.394	0.00597
0.395	0.00367	10.395	0.00805	20.395	-0.00687	30.395	-0.00557	40.395	-0.01394	50.395	-0.01324
0.396	0.00296	10.396	-0.00896	20.396	-0.00487	30.396	0.00486	40.396	0.00777	50.396	0.00374
0.397	0.00289	10.397	0.01626	20.397	-0.0089	30.397	-0.0116	40.397	-0.01503	50.397	-0.00553
0.398	0.00593	10.398	-0.00207	20.398	-0.00363	30.398	-0.00459	40.398	0.00962	50.398	0.00265
0.399	-0.00375	10.399	0.01957	20.399	-0.01027	30.399	-0.01583	40.399	-0.02101	50.399	0.00105
0.4	-0.000226404	10.4	0.00402	20.4	-0.00272	30.4	-0.01159	40.4	0.00577	50.4	0.00483
0.401	-0.00828	10.401	0.0232	20.401	-0.01066	30.401	-0.02235	40.401	-0.02225	50.401	0.006
0.402	-0.00182	10.402	0.00309	20.402	0.00309	30.402	-0.01778	40.402	-0.00298	50.402	0.00733
0.403	-0.01541	10.403	0.02211	20.403	-0.00665	30.403	-0.02349	40.403	-0.02155	50.403	0.00899
0.404	-0.00406	10.404	0.00412	20.404	0.00742	30.404	-0.01843	40.404	-0.01304	50.404	0.0082
0.405	-0.01684	10.405	0.02281	20.405	0.000621669	30.405	-0.02593	40.405	-0.0197	50.405	0.01018
0.406	-0.00288	10.406	0.00188	20.406	0.01062	30.406	-0.01826	40.406	-0.0169	50.406	0.00923
0.407	-0.02023	10.407	0.01667	20.407	-0.00189	30.407	-0.02576	40.407	-0.01719	50.407	0.01236
0.408	-0.00219	10.408	-0.00459	20.408	0.01137	30.408	-0.0176	40.408	-0.01766	50.408	0.00374
0.409	-0.01872	10.409	0.00873	20.409	-0.00212	30.409	-0.01939	40.409	-0.00898	50.409	0.00915
0.41	-0.000353058	10.41	-0.00454	20.41	0.01309	30.41	-0.00993	40.41	-0.01841	50.41	-0.00305
0.411	-0.01216	10.411	0.00372	20.411	-0.00659	30.411	-0.01286	40.411	-0.00126	50.411	0.00643
0.412	0.00425	10.412	-0.0053	20.412	0.01025	30.412	-0.00356	40.412	-0.01575	50.412	-0.00463
0.413	-0.0038	10.413	0.0054	20.413	-0.01204	30.413	-0.01416	40.413	0.00319	50.413	0.00681
0.414	0.00609	10.414	-0.00476	20.414	0.00921	30.414	-0.00323	40.414	-0.01847	50.414	-0.00669
0.415	-0.00213	10.415	-0.00074421	20.415	-0.01618	30.415	-0.00926	40.415	0.00602	50.415	0.00132
0.416	0.0027	10.416	1.52207e-05	20.416	0.00278	30.416	-0.00371	40.416	-0.01923	50.416	-0.00631
0.417	-0.000294956	10.417	0.00191	20.417	-0.01429	30.417	-0.01463	40.417	0.00852	50.417	-0.00025332
0.418	0.00274	10.418	0.00822	20.418	0.000922694	30.418	-0.00925	40.418	-0.02047	50.418	-0.000715272
0.419	-0.00123	10.419	0.00376	20.419	-0.01175	30.419	-0.02034	40.419	0.00467	50.419	0.00111
0.42	-0.00195	10.42	0.02099	20.42	-0.00257	30.42	-0.01577	40.42	-0.0271	50.42	0.00407
0.421	-0.00397	10.421	0.00577	20.421	-0.00888	30.421	-0.02327	40.421	0.00162	50.421	0.00426
0.422	-0.00647	10.422	0.02446	20.422	0.000463318	30.422	-0.02179	40.422	-0.03243	50.422	0.00559
0.423	-0.008	10.423	0.00158	20.423	-0.00324	30.423	-0.0231	40.423	-0.00354	50.423	0.00578
0.424	-0.011	10.424	0.02777	20.424	0.00382	30.424	-0.02146	40.424	-0.03172	50.424	0.00923
0.425	-0.01188	10.425	0.000810093	20.425	0.00256	30.425	-0.02602	40.425	-0.00495	50.425	0.00812
0.426	-0.01161	10.426	0.02326	20.426	0.00392	30.426	-0.02243	40.426	-0.02906	50.426	0.01108
0.427	-0.01053	10.427	-0.00468	20.427	0.00331	30.427	-0.0239	40.427	-0.00701	50.427	0.00491
0.428	-0.01125	10.428	0.01597	20.428	0.00108	30.428	-0.01835	40.428	-0.02655	50.428	0.00804
0.429	-0.00723	10.429	-0.00953	20.429	0.00504	30.429	-0.01965	40.429	-0.00679	50.429	0.00105
0.43	-0.00827	10.43	0.00412	20.43	0.000359564	30.43	-0.01149	40.43	-0.0203	50.43	0.00695
0.431	-0.00295	10.431	-0.01111	20.431	0.00677	30.431	-0.01655	40.431	-0.00429	50.431	-0.00134
0.432	-0.0035	10.432	0.00172	20.432	-0.00802	30.432	-0.00627	40.432	-0.01405	50.432	0.00619
0.433	0.00443	10.433	-0.0047	20.433	0.00801	30.433	-0.01149	40.433	-0.00309	50.433	-0.00308
0.434	-0.000852707	10.434	-0.00263	20.434	-0.01673	30.434	-0.00431	40.434	-0.01253	50.434	4.5495e-05
0.435	0.00349	10.435	8.13954e-05	20.435	0.00517	30.435	-0.01278	40.435	-0.00271	50.435	-0.00498
0.436	-0.00147	10.436	-0.00536	20.436	-0.01566	30.436	-0.00316	40.436	-0.0097	50.436	-0.0012
0.437	0.00646	10.437	0.00812	20.437	0.000859655	30.437	-0.01441	40.437	-0.00249	50.437	-0.0015
0.438	-0.000772949	10.438	-0.00205	20.438	-0.01018	30.438	-0.00984	40.438	-0.0147	50.438	0.000806687
0.439	0.00341	10.439	0.01796	20.439	-0.00426	30.439	-0.02174	40.439	-0.0088	50.439	0.000670735
0.44	-0.00497	10.44	0.000940547	20.44	-0.01204	30.44	-0.01847	40.44	-0.01904	50.44	0.00429
0.441	-0.000631605	10.441	0.02159	20.441	-0.00416	30.441	-0.02614	40.441	-0.01429	50.441	0.0035
0.442	-0.01162	10.442	0.00181	20.442	-0.00444	30.442	-0.02385	40.442	-0.02209	50.442	0.00646
0.443	-0.00173	10.443	0.02278	20.443	-0.00293	30.443	-0.02857	40.443	-0.01684	50.443	0.00404
0.444	-0.02006	10.444	-0.000101732	20.444	0.000382746	30.444	-0.02254	40.444	-0.02203	50.444	0.00977
0.445	-0.00316	10.445	0.02544	20.445	0.00141	30.445	-0.02938	40.445	-0.01744	50.445	0.00785
0.446	-0.02116	10.446	-0.00364	20.446	0.00733	30.446	-0.02449	40.446	-0.02214	50.446	0.01211
0.447	-0.00491	10.447	0.02044	20.447	-0.0029	30.447	-0.02873	40.447	-0.01934	50.447	0.0079
0.448	-0.02128	10.448	-0.01256	20.448	0.01117	30.448	-0.01894	40.448	-0.02094	50.448	0.00613
0.449	-0.00129	10.449	0.01331	20.449	-0.000191475	30.449	-0.02269	40.449	-0.01569	50.449	0.00306
0.45	-0.01391	10.45	-0.01903	20.45	0.00948	30.45	-0.0142	40.45	-0.01648	50.45	-8.73757e-06
0.451	-0.000269059	10.451	0.0101	20.451	-0.000584163	30.451	-0.01648	40.451	-0.01205	50.451	-0.00047069
0.452	-0.00767	10.452	-0.01588	20.452	0.00338	30.452	-0.00718	40.452	-0.01186	50.452	-0.00419
0.453	0.00368	10.453	0.00542	20.453	-0.00538	30.453	-0.01077	40.453	-0.00661	50.453	0.000725406
0.454	0.00183	10.454	-0.01208	20.454	-0.00615	30.454	-0.00962	40.454	-0.0118	50.454	-0.00593
0.455	0.00389	10.455	0.00286	20.455	-0.00479	30.455	-0.0093	40.455	-0.00721	50.455	-0.00101
0.456	0.00154	10.456	-0.00551	20.456	-0.01486	30.456	-0.0106	40.456	-0.01126	50.456	-0.00637
0.457	0.00213	10.457	0.00405	20.457	-0.00144	30.457	-0.01255	40.457	-0.00617	50.457	-0.000470402
0.458	0.00142	10.458	0.00204	20.458	-0.0177	30.458	-0.01907	40.458	-0.01365	50.458	-0.00322
0.459	-0.00304	10.459	0.00508	20.459	0.00176	30.459	-0.01744	40.459	-0.01166	50.459	0.00105
0.46	-0.00115	10.46	0.00992	20.46	-0.02004	30.46	-0.02689	40.46	-0.01865	50.46	-0.000878258
0.461	-0.00871	10.461	0.00921	20.461	0.00495	30.461	-0.02281	40.461	-0.01797	50.461	0.00551
0.462	-0.00192	10.462	0.01519	20.462	-0.01	30.462	-0.03015	40.462	-0.02332	50.462	0.00521
0.463	-0.01731	10.463	0.00616	20.463	0.00374	30.463	-0.02492	40.463	-0.02362	50.463	0.0116
0.464	-0.00596	10.464	0.02225	20.464	-0.00371	30.464	-0.03226	40.464	-0.02196	50.464	0.00836
0.465	-0.02103	10.465	-0.000147697	20.465	0.00531	30.465	-0.02361	40.465	-0.02552	50.465	0.01475
0.466	-0.00462	10.466	0.02165	20.466	0.000791174	30.466	-0.03209	40.466	-0.01669	50.466	0.00858
0.467	-0.02082	10.467	-0.00744	20.467	0.00361	30.467	-0.02165	40.467	-0.02954	50.467	0.01007
0.468	-0.00327	10.468	0.01941	20.468	-9.05141e-05	30.468	-0.02686	40.468	-0.01581	50.468	0.00374
0.469	-0.01589	10.469	-0.01342	20.469	0.00208	30.469	-0.01398	40.469	-0.02965	50.469	0.00638
0.47	-0.00111	10.47	0.00886	20.47	0.00539	30.47	-0.01968	40.47	-0.00793	50.47	-0.000769778
0.471	-0.00835	10.471	-0.01549	20.471	-0.00468	30.471	-0.005	40.471	-0.02763	50.471	-0.00074273
0.472	0.00186	10.472	0.00386	20.472	0.00385	30.472	-0.01397	40.472	0.00027773	50.472	-0.00381
0.473	-0.00228	10.473	-0.00941	20.473	-0.01273	30.473	-0.00744	40.473	-0.02285	50.473	-0.00248
0.474	0.00386	10.474	-0.00392	20.474	0.00248	30.474	-0.01184	40.474	0.00148	50.474	-0.00376
0.475	-0.00158	10.475	-0.00251	20.475	-0.01851	30.475	-0.00988	40.475	-0.02345	50.475	-0.00601
0.476	0.00504	10.476	-0.0055	20.476	0.00127	30.476	-0.00923	40.476	0.00333	50.476	-0.00582
0.477	0.00139	10.477	0.00504	20.477	-0.01743	30.477	-0.01444	40.477	-0.02421	50.477	-0.00498
0.478	0.00329	10.478	-0.00578	20.478	-0.00157	30.478	-0.01444	40.478	0.000119066	50.478	-0.00186
0.479	-0.00102	10.479	0.01504	20.479	-0.01473	30.479	-0.02357	40.479	-0.031	50.479	-0.0015
0.48	-0.0032	10.48	-0.00312	20.48	-0.00522	30.48	-0.02291	40.48	-0.00325	50.48	0.00651
0.481	-0.0031	10.481	0.02308	20.481	-0.01414	30.481	-0.03025	40.481	-0.03437	50.481	0.00426
0.482	-0.01001	10.482	-0.00421	20.482	-0.00203	30.482	-0.02421	40.482	-0.00613	50.482	0.01113
0.483	-0.00681	10.483	0.02248	20.483	-0.0054	30.483	-0.03171	40.483	-0.04018	50.483	0.00643
0.484	-0.01535	10.484	-0.00432	20.484	0.00101	30.484	-0.02404	40.484	-0.00721	50.484	0.01918
0.485	-0.01019	10.485	0.02269	20.485	-0.00123	30.485	-0.03203	40.485	-0.04029	50.485	0.00828
0.486	-0.01498	10.486	-0.0059	20.486	0.00339	30.486	-0.0242	40.486	-0.00765	50.486	0.02135
0.487	-0.00738	10.487	0.01703	20.487	-0.00244	30.487	-0.03235	40.487	-0.03942	50.487	0.00589
0.488	-0.01559	10.488	-0.00928	20.488	0.00381	30.488	-0.01963	40.488	-0.00922	50.488	0.01668
0.489	-0.0075	10.489	0.00779	20.489	-0.000546242	30.489	-0.02696	40.489	-0.03284	50.489	0.0017
0.49	-0.01017	10.49	-0.01232	20.49	0.0039	30.49	-0.01358	40.49	-0.00639	50.49	0.00695
0.491	-0.00192	10.491	0.000664489	20.491	-0.00355	30.491	-0.02206	40.491	-0.02626	50.491	-0.00313
0.492	-0.00703	10.492	-0.01146	20.492	0.000251226	30.492	-0.00184	40.492	-0.00503	50.492	0.00227
0.493	0.00481	10.493	0.00055135	20.493	-0.00557	30.493	-0.01977	40.493	-0.01887	50.493	-0.00536
0.494	-0.00275	10.494	-0.01174	20.494	-0.00471	30.494	-0.00216	40.494	-0.00547	50.494	-0.0011
0.495	0.00485	10.495	-0.00282	20.495	-0.00939	30.495	-0.01862	40.495	-0.01653	50.495	-0.00678
0.496	-0.00304	10.496	-0.01006	20.496	-0.0095	30.496	-0.00231	40.496	-0.00639	50.496	-0.00316
0.497	0.00538	10.497	0.00522	20.497	-0.01011	30.497	-0.02123	40.497	-0.01729	50.497	-0.0033
0.498	-0.003	10.498	-0.00479	20.498	-0.01022	30.498	-0.01177	40.498	-0.01074	50.498	0.00195
0.499	0.00248	10.499	0.00983	20.499	-0.00903	30.499	-0.02367	40.499	-0.02098	50.499	0.00165
0.5	-0.00638	10.5	0.000807362	20.5	-0.01013	30.5	-0.02203	40.5	-0.01639	50.5	0.00477
0.501	-0.000576128	10.501	0.0151	20.501	-0.00877	30.501	-0.03035	40.501	-0.02712	50.501	0.01165
0.502	-0.01238	10.502	0.00249	20.502	-0.00775	30.502	-0.02936	40.502	-0.02139	50.502	0.00776
0.503	-0.0082	10.503	0.01629	20.503	-0.00199	30.503	-0.03066	40.503	-0.02853	50.503	0.01839
0.504	-0.0143	10.504	0.00466	20.504	-0.00471	30.504	-0.02903	40.504	-0.02459	50.504	0.00945
0.505	-0.01142	10.505	0.01553	20.505	0.00251	30.505	-0.03017	40.505	-0.0275	50.505	0.02644
0.506	-0.01099	10.506	0.00193	20.506	-0.00397	30.506	-0.03049	40.506	-0.02568	50.506	0.00999
0.507	-0.01432	10.507	0.00661	20.507	0.00391	30.507	-0.02772	40.507	-0.02924	50.507	0.02616
0.508	-0.00916	10.508	-0.000624196	20.508	-0.00305	30.508	-0.02462	40.508	-0.02595	50.508	0.0076
0.509	-0.01428	10.509	-0.000353766	20.509	0.00792	30.509	-0.01711	40.509	-0.0207	50.509	0.01872
0.51	-0.00488	10.51	-0.00416	20.51	-0.00606	30.51	-0.02151	40.51	-0.02279	50.51	0.00227
0.511	-0.01244	10.511	-0.00715	20.511	0.00345	30.511	-0.00879	40.511	-0.01396	50.511	0.01062
0.512	0.00103	10.512	-0.00101	20.512	-0.00775	30.512	-0.01612	40.512	-0.02078	50.512	-0.00256
0.513	-0.00507	10.513	-0.01395	20.513	0.0011	30.513	-0.00715	40.513	-0.01015	50.513	0.00888
0.514	0.00515	10.514	-0.000636615	20.514	-0.01124	30.514	-0.01791	40.514	-0.02366	50.514	-0.00512
0.515	-0.00666	10.515	-0.01407	20.515	-0.00239	30.515	-0.00584	40.515	-0.00586	50.515	0.00518
0.516	0.00567	10.516	0.00431	20.516	-0.01865	30.516	-0.01709	40.516	-0.02687	50.516	-0.00506
0.517	-0.00303	10.517	-0.01287	20.517	-0.00327	30.517	-0.00779	40.517	-0.00515	50.517	0.00654
0.518	0.00588	10.518	0.00957	20.518	-0.01382	30.518	-0.0236	40.518	-0.02958	50.518	0.000372524
0.519	-0.00348	10.519	-0.00695	20.519	-0.00562	30.519	-0.01447	40.519	-0.0064	50.519	0.00725
0.52	-0.00289	10.52	0.01794	20.52	-0.01748	30.52	-0.02996	40.52	-0.03409	50.52	0.01233
0.521	-0.00458	10.521	-0.00397	20.521	-0.00373	30.521	-0.02033	40.521	-0.01075	50.521	0.01007
0.522	-0.01068	10.522	0.01995	20.522	-0.00743	30.522	-0.03419	40.522	-0.03664	50.522	0.01891
0.523	-0.01041	10.523	-0.00424	20.523	-0.00168	30.523	-0.02261	40.523	-0.01966	50.523	0.01013
0.524	-0.0152	10.524	0.02472	20.524	-0.00505	30.524	-0.035	40.524	-0.03414	50.524	0.02402
0.525	-0.00841	10.525	-0.00501	20.525	0.00103	30.525	-0.02538	40.525	-0.02401	50.525	0.01263
0.526	-0.0163	10.526	0.02037	20.526	-0.00235	30.526	-0.03516	40.526	-0.03344	50.526	0.02798
0.527	-0.00788	10.527	-0.01148	20.527	-0.00034432	30.527	-0.01983	40.527	-0.02737	50.527	0.00942
0.528	-0.01724	10.528	0.0139	20.528	-0.0016	30.528	-0.02895	40.528	-0.03044	50.528	0.02298
0.529	-0.00409	10.529	-0.01567	20.529	0.000404991	30.529	-0.01623	40.529	-0.02618	50.529	0.00622
0.53	-0.0128	10.53	0.00253	20.53	-0.000851853	30.53	-0.02177	40.53	-0.02321	50.53	0.01847
0.531	-0.00095609	10.531	-0.01644	20.531	-0.0039	30.531	-0.00823	40.531	-0.0227	50.531	0.000236147
0.532	-0.00803	10.532	0.000138129	20.532	-0.00239	30.532	-0.01443	40.532	-0.01843	50.532	0.01412
0.533	0.0043	10.533	-0.01215	20.533	-0.00739	30.533	-0.01149	40.533	-0.02068	50.533	0.000453243
0.534	-0.00457	10.534	-0.00324	20.534	-0.00555	30.534	-0.01181	40.534	-0.01283	50.534	0.0119
0.535	0.0076	10.535	-0.01079	20.535	-0.01366	30.535	-0.01295	40.535	-0.02144	50.535	-0.00324
0.536	-0.00289	10.536	-0.00057715	20.536	-0.00594	30.536	-0.00936	40.536	-0.0144	50.536	0.00624
0.537	0.00878	10.537	-0.00618	20.537	-0.01437	30.537	-0.01718	40.537	-0.02106	50.537	0.00333
0.538	-0.00237	10.538	0.00224	20.538	-0.00536	30.538	-0.01327	40.538	-0.01272	50.538	0.00679
0.539	0.00458	10.539	0.00251	20.539	-0.01819	30.539	-0.02501	40.539	-0.02851	50.539	0.00893
0.54	-0.0051	10.54	0.00686	20.54	-0.0064	30.54	-0.01864	40.54	-0.01511	50.54	0.0101
0.541	-0.00418	10.541	0.01088	20.541	-0.01565	30.541	-0.03168	40.541	-0.0384	50.541	0.01567
0.542	-0.00669	10.542	0.00234	20.542	-0.00272	30.542	-0.02695	40.542	-0.01701	50.542	0.01277
0.543	-0.0092	10.543	0.01484	20.543	-0.0105	30.543	-0.03478	40.543	-0.04617	50.543	0.01801
0.544	-0.0135	10.544	-0.00168	20.544	0.00113	30.544	-0.02417	40.544	-0.01565	50.544	0.01527
0.545	-0.01307	10.545	0.02028	20.545	-0.0073	30.545	-0.03558	40.545	-0.0453	50.545	0.02361
0.546	-0.01101	10.546	-0.00783	20.546	0.00514	30.546	-0.02563	40.546	-0.01494	50.546	0.01646
0.547	-0.01433	10.547	0.01706	20.547	-0.00819	30.547	-0.03281	40.547	-0.04459	50.547	0.02089
0.548	-0.00885	10.548	-0.01332	20.548	0.00507	30.548	-0.01519	40.548	-0.0139	50.548	0.01228
0.549	-0.01348	10.549	0.00929	20.549	-0.00662	30.549	-0.02954	40.549	-0.03768	50.549	0.01736
0.55	-0.00522	10.55	-0.01882	20.55	0.00615	30.55	-0.00801	40.55	-0.01532	50.55	0.00548
0.551	-0.00904	10.551	-0.00338	20.551	-0.00734	30.551	-0.02431	40.551	-0.02768	50.551	0.01285
0.552	0.000359617	10.552	-0.01436	20.552	0.00135	30.552	-0.00213	40.552	-0.01575	50.552	0.00113
0.553	-0.00427	10.553	-0.00578	20.553	-0.01083	30.553	-0.02137	40.553	-0.02257	50.553	0.00899
0.554	0.00464	10.554	-0.00795	20.554	-0.00133	30.554	-0.00555	40.554	-0.01635	50.554	-0.000279749
0.555	-0.00243	10.555	-0.0098	20.555	-0.01579	30.555	-0.01843	40.555	-0.01991	50.555	0.00806
0.556	0.0068	10.556	-0.00122	20.556	-0.00351	30.556	-0.00554	40.556	-0.01694	50.556	-0.003
0.557	-0.00533	10.557	-0.00894	20.557	-0.01602	30.557	-0.02087	40.557	-0.01757	50.557	0.01122
0.558	0.00765	10.558	0.00829	20.558	-0.00374	30.558	-0.01353	40.558	-0.02145	50.558	0.0013
0.559	-0.00676	10.559	-0.00661	20.559	-0.01674	30.559	-0.02315	40.559	-0.01865	50.559	0.01584
0.56	3.00343e-05	10.56	0.01747	20.56	-0.00495	30.56	-0.02151	40.56	-0.02922	50.56	0.00494
0.561	-0.01063	10.561	-0.00525	20.561	-0.00898	30.561	-0.02836	40.561	-0.01957	50.561	0.02209
0.562	-0.00596	10.562	0.02176	20.562	-0.00338	30.562	-0.03064	40.562	-0.03977	50.562	0.00695
0.563	-0.01238	10.563	-0.00553	20.563	-0.00937	30.563	-0.029	40.563	-0.02229	50.563	0.02475
0.564	-0.01114	10.564	0.02344	20.564	0.000298445	30.564	-0.02867	40.564	-0.04379	50.564	0.00945
0.565	-0.01316	10.565	-0.00597	20.565	-0.00471	30.565	-0.03047	40.565	-0.0193	50.565	0.02725
0.566	-0.01241	10.566	0.01778	20.566	0.00512	30.566	-0.03177	40.566	-0.04504	50.566	0.01309
0.567	-0.00953	10.567	-0.00869	20.567	-0.00266	30.567	-0.02508	40.567	-0.01826	50.567	0.02698
0.568	-0.01481	10.568	0.01033	20.568	0.00457	30.568	-0.02785	40.568	-0.04416	50.568	0.012
0.569	-0.0077	10.569	-0.0106	20.569	0.00119	30.569	-0.02034	40.569	-0.01364	50.569	0.02263
0.57	-0.01249	10.57	-0.0025	20.57	0.00352	30.57	-0.02262	40.57	-0.03612	50.57	0.00358
0.571	-0.00358	10.571	-0.01381	20.571	-0.0023	30.571	-0.01104	40.571	-0.01391	50.571	0.016
0.572	-0.00772	10.572	-0.00555	20.572	-0.00551	30.572	-0.01838	40.572	-0.02514	50.572	0.002
0.573	0.0038	10.573	-0.01017	20.573	-0.0022	30.573	-0.00973	40.573	-0.01304	50.573	0.01393
0.574	-0.0023	10.574	-0.00811	20.574	-0.0108	30.574	-0.01837	40.574	-0.0228	50.574	0.00271
0.575	0.00432	10.575	-0.00686	20.575	-0.0052	30.575	-0.00826	40.575	-0.01723	50.575	0.00649
0.576	-0.000629232	10.576	-0.00626	20.576	-0.01788	30.576	-0.01836	40.576	-0.02225	50.576	0.00293
0.577	0.00779	10.577	-0.000450509	20.577	-0.00397	30.577	-0.01021	40.577	-0.02027	50.577	0.00638
0.578	-0.00304	10.578	-0.00393	20.578	-0.01713	30.578	-0.02374	40.578	-0.02203	50.578	0.00869
0.579	0.000979812	10.579	0.00759	20.579	-0.00371	30.579	-0.01623	40.579	-0.02918	50.579	0.00855
0.58	-0.0087	10.58	-0.000457219	20.58	-0.01393	30.58	-0.0283	40.58	-0.02247	50.58	0.01657
0.581	-0.0024	10.581	0.01384	20.581	-0.00524	30.581	-0.02161	40.581	-0.03826	50.581	0.01383
0.582	-0.01127	10.582	-0.000733358	20.582	-0.01123	30.582	-0.03188	40.582	-0.02306	50.582	0.01989
0.583	-0.004	10.583	0.01633	20.583	-0.00221	30.583	-0.02356	40.583	-0.04619	50.583	0.01796
0.584	-0.01661	10.584	-0.00182	20.584	-0.00347	30.584	-0.03057	40.584	-0.02187	50.584	0.02239
0.585	-0.0064	10.585	0.01785	20.585	0.000984718	30.585	-0.02339	40.585	-0.04793	50.585	0.0198
0.586	-0.01592	10.586	-0.00438	20.586	0.000869874	30.586	-0.03382	40.586	-0.02099	50.586	0.02505
0.587	-0.00701	10.587	0.00975	20.587	0.000429029	30.587	-0.02012	40.587	-0.04804	50.587	0.01448
0.588	-0.0167	10.588	-0.01167	20.588	0.00374	30.588	-0.02925	40.588	-0.01915	50.588	0.02184
0.589	-0.00551	10.589	0.00686	20.589	0.000689341	30.589	-0.0118	40.589	-0.03396	50.589	0.00736
0.59	-0.01079	10.59	-0.01977	20.59	0.0053	30.59	-0.02615	40.59	-0.02137	50.59	0.01798
0.591	-0.00106	10.591	0.00267	20.591	-0.00313	30.591	-0.00543	40.591	-0.02673	50.591	-0.000415975
0.592	-0.00569	10.592	-0.02136	20.592	0.00426	30.592	-0.02386	40.592	-0.01936	50.592	0.0151
0.593	0.00517	10.593	0.00386	20.593	-0.00858	30.593	-0.00494	40.593	-0.02129	50.593	-0.00281
0.594	0.000382131	10.594	-0.02375	20.594	-0.002	30.594	-0.0232	40.594	-0.0211	50.594	0.01141
0.595	0.00244	10.595	0.00293	20.595	-0.01239	30.595	-0.00281	40.595	-0.01585	50.595	-0.00292
0.596	0.0027	10.596	-0.02126	20.596	-0.00419	30.596	-0.0245	40.596	-0.02512	50.596	0.00755
0.597	0.0033	10.597	0.01081	20.597	-0.01197	30.597	-0.0059	40.597	-0.0171	50.597	0.00187
0.598	0.0047	10.598	-0.01485	20.598	-0.00556	30.598	-0.02873	40.598	-0.03012	50.598	0.00809
0.599	-0.00188	10.599	0.01689	20.599	-0.01008	30.599	-0.00948	40.599	-0.01607	50.599	0.00698
0.6	0.000175719	10.6	-0.00958	20.6	-0.00856	30.6	-0.03247	40.6	-0.03968	50.6	0.01222
0.601	-0.00934	10.601	0.02021	20.601	-0.00672	30.601	-0.01437	40.601	-0.01764	50.601	0.01453
0.602	-0.00386	10.602	-0.00773	20.602	-0.00847	30.602	-0.03589	40.602	-0.04876	50.602	0.01537
0.603	-0.01534	10.603	0.0183	20.603	-0.00125	30.603	-0.01844	40.603	-0.0215	50.603	0.01654
0.604	-0.00773	10.604	-0.00377	20.604	-0.00462	30.604	-0.03376	40.604	-0.04887	50.604	0.01885
0.605	-0.01677	10.605	0.01492	20.605	0.00619	30.605	-0.01957	40.605	-0.01916	50.605	0.02442
0.606	-0.00786	10.606	-0.00519	20.606	-0.0011	30.606	-0.03376	40.606	-0.04636	50.606	0.02201
0.607	-0.01379	10.607	0.00552	20.607	0.00645	30.607	-0.0168	40.607	-0.02351	50.607	0.01959
0.608	-0.01059	10.608	-0.00693	20.608	-0.000188698	30.608	-0.02756	40.608	-0.04174	50.608	0.01766
0.609	-0.00869	10.609	-0.00275	20.609	0.01193	30.609	-0.01369	40.609	-0.02361	50.609	0.01752
0.61	-0.00925	10.61	-0.00982	20.61	-0.00303	30.61	-0.02086	40.61	-0.03272	50.61	0.00662
0.611	-0.00507	10.611	-0.01199	20.611	0.00746	30.611	-0.01189	40.611	-0.02242	50.611	0.01268
0.612	-0.00415	10.612	-0.00651	20.612	-0.00815	30.612	-0.01303	40.612	-0.02695	50.612	0.00146
0.613	0.00345	10.613	-0.01455	20.613	-0.000110919	30.613	-0.0158	40.613	-0.01894	50.613	0.01111
0.614	-0.00101	10.614	-0.00499	20.614	-0.00822	30.614	-0.01058	40.614	-0.02347	50.614	-0.00126
0.615	0.00626	10.615	-0.01581	20.615	-0.00588	30.615	-0.01661	40.615	-0.0241	50.615	0.00969
0.616	-0.00342	10.616	-0.00217	20.616	-0.01171	30.616	-0.00812	40.616	-0.0213	50.616	-0.00463
0.617	0.0081	10.617	-0.01136	20.617	-0.01003	30.617	-0.02166	40.617	-0.026	50.617	0.01317
0.618	-0.00403	10.618	0.00587	20.618	-0.01063	30.618	-0.00959	40.618	-0.02059	50.618	0.00031832
0.619	0.00537	10.619	-0.01	20.619	-0.01384	30.619	-0.02801	40.619	-0.03491	50.619	0.01763
0.62	-0.0097	10.62	0.01473	20.62	-0.00907	30.62	-0.01333	40.62	-0.02135	50.62	0.0082
0.621	-0.00226	10.621	-0.00636	20.621	-0.01261	30.621	-0.03338	40.621	-0.04448	50.621	0.02225
0.622	-0.0108	10.622	0.01722	20.622	-0.0018	30.622	-0.01724	40.622	-0.02325	50.622	0.01445
0.623	-0.00923	10.623	-0.00762	20.623	-0.00794	30.623	-0.03452	40.623	-0.05143	50.623	0.0241
0.624	-0.00815	10.624	0.01825	20.624	0.00694	30.624	-0.01576	40.624	-0.02189	50.624	0.02038
0.625	-0.01522	10.625	-0.00724	20.625	-0.00312	30.625	-0.03565	40.625	-0.05154	50.625	0.02481
0.626	-0.00762	10.626	0.0152	20.626	0.01356	30.626	-0.01918	40.626	-0.02314	50.626	0.02369
0.627	-0.01828	10.627	-0.0142	20.627	-0.000413738	30.627	-0.03353	40.627	-0.04887	50.627	0.02095
0.628	-0.00791	10.628	0.01053	20.628	0.00991	30.628	-0.01298	40.628	-0.02292	50.628	0.01787
0.629	-0.01661	10.629	-0.0197	20.629	0.00294	30.629	-0.02798	40.629	-0.03838	50.629	0.01562
0.63	-0.00559	10.63	0.00568	20.63	0.00935	30.63	-0.00906	40.63	-0.02335	50.63	0.01222
0.631	-0.01054	10.631	-0.02552	20.631	0.00353	30.631	-0.02128	40.631	-0.03441	50.631	0.01046
0.632	0.00293	10.632	0.00459	20.632	0.00293	30.632	-0.0084	40.632	-0.02069	50.632	0.00673
0.633	-0.000552099	10.633	-0.02628	20.633	-0.00159	30.633	-0.01932	40.633	-0.02718	50.633	0.00725
0.634	0.0077	10.634	0.0035	20.634	-0.00301	30.634	-0.01051	40.634	-0.02177	50.634	0.00695
0.635	0.00275	10.635	-0.02558	20.635	-0.00769	30.635	-0.01442	40.635	-0.02615	50.635	0.00323
0.636	0.00252	10.636	0.006	20.636	-0.01107	30.636	-0.01279	40.636	-0.02367	50.636	0.00488
0.637	0.00572	10.637	-0.01934	20.637	-0.00727	30.637	-0.01442	40.637	-0.02397	50.637	0.00671
0.638	0.00256	10.638	0.01175	20.638	-0.00967	30.638	-0.01931	40.638	-0.02574	50.638	0.0095
0.639	0.00169	10.639	-0.01227	20.639	-0.00815	30.639	-0.01849	40.639	-0.02881	50.639	0.01002
0.64	-0.00751	10.64	0.01441	20.64	-0.01348	30.64	-0.02533	40.64	-0.03302	50.64	0.01543
0.641	-0.000555582	10.641	-0.00407	20.641	-0.00561	30.641	-0.02223	40.641	-0.03055	50.641	0.01839
0.642	-0.01252	10.642	0.01299	20.642	-0.00817	30.642	-0.0281	40.642	-0.04177	50.642	0.01711
0.643	-0.0059	10.643	-0.00141	20.643	-0.00258	30.643	-0.02173	40.643	-0.03277	50.643	0.02187
0.644	-0.01607	10.644	0.00995	20.644	-0.00106	30.644	-0.02989	40.644	-0.04449	50.644	0.0219
0.645	-0.00667	10.645	0.000268748	20.645	0.00812	30.645	-0.02189	40.645	-0.03076	50.645	0.02584
0.646	-0.0175	10.646	0.0038	20.646	0.00442	30.646	-0.03396	40.646	-0.04834	50.646	0.02163
0.647	-0.00761	10.647	-0.00131	20.647	0.0105	30.647	-0.01732	40.647	-0.02973	50.647	0.02116
0.648	-0.01795	10.648	-0.00561	20.648	0.00304	30.648	-0.03167	40.648	-0.04976	50.648	0.01809
0.649	-0.00284	10.649	-0.00273	20.649	0.01532	30.649	-0.00997	40.649	-0.02347	50.649	0.01649
0.65	-0.0122	10.65	-0.01926	20.65	0.00281	30.65	-0.02954	40.65	-0.03877	50.65	0.0157
0.651	0.000785364	10.651	-0.00333	20.651	0.00922	30.651	-0.00426	40.651	-0.01804	50.651	0.01067
0.652	-0.00824	10.652	-0.02198	20.652	-0.0028	30.652	-0.02383	40.652	-0.03432	50.652	0.0107
0.653	0.01159	10.653	0.00128	20.653	0.00671	30.653	-0.00442	40.653	-0.01749	50.653	0.00877
0.654	-0.00331	10.654	-0.02731	20.654	-0.00841	30.654	-0.02349	40.654	-0.02904	50.654	0.01141
0.655	0.01049	10.655	0.00215	20.655	-0.002	30.655	-0.00441	40.655	-0.01858	50.655	0.0054
0.656	-0.00262	10.656	-0.02367	20.656	-0.01239	30.656	-0.01974	40.656	-0.03045	50.656	0.00967
0.657	0.01102	10.657	0.00367	20.657	-0.00386	30.657	-0.00718	40.657	-0.02064	50.657	0.00937
0.658	-0.000297933	10.658	-0.01449	20.658	-0.01213	30.658	-0.02495	40.658	-0.0304	50.658	0.00874
0.659	0.00225	10.659	0.00861	20.659	-0.00262	30.659	-0.01435	40.659	-0.02548	50.659	0.01236
0.66	-0.00303	10.66	-0.00498	20.66	-0.01399	30.66	-0.02674	40.66	-0.03589	50.66	0.01516
0.661	-0.00668	10.661	0.00752	20.661	0.000899561	30.661	-0.01972	40.661	-0.03276	50.661	0.0235
0.662	-0.0056	10.662	0.000775062	20.662	-0.00672	30.662	-0.02852	40.662	-0.03811	50.662	0.01635
0.663	-0.01561	10.663	0.00431	20.663	0.00621	30.663	-0.02363	40.663	-0.04004	50.663	0.02649
0.664	-0.00882	10.664	0.00735	20.664	-0.00173	30.664	-0.02509	40.664	-0.03561	50.664	0.01836
0.665	-0.0172	10.665	0.000768353	20.665	0.01039	30.665	-0.02721	40.665	-0.04211	50.665	0.03111
0.666	-0.00731	10.666	0.0074	20.666	0.0075	30.666	-0.02427	40.666	-0.03213	50.666	0.02266
0.667	-0.01781	10.667	-0.00864	20.667	0.00934	30.667	-0.02639	40.667	-0.04515	50.667	0.02415
0.668	-0.00858	10.668	0.0019	20.668	0.00906	30.668	-0.01986	40.668	-0.0293	50.668	0.01766
0.669	-0.01418	10.669	-0.0143	20.669	0.01074	30.669	-0.02279	40.669	-0.04477	50.669	0.02013
0.67	-0.00381	10.67	-0.00131	20.67	0.01307	30.67	-0.01594	40.67	-0.02419	50.67	0.01364
0.671	-0.00876	10.671	-0.01947	20.671	0.00676	30.671	-0.01855	40.671	-0.03541	50.671	0.01073
0.672	0.00308	10.672	-0.00256	20.672	0.00958	30.672	-0.013	40.672	-0.01973	50.672	0.01206
0.673	-0.00122	10.673	-0.02056	20.673	0.00132	30.673	-0.0174	40.673	-0.03487	50.673	0.00964
0.674	0.00165	10.674	-0.00251	20.674	0.00104	30.674	-0.00843	40.674	-0.01951	50.674	0.00999
0.675	0.00289	10.675	-0.02002	20.675	-0.00593	30.675	-0.01837	40.675	-0.03155	50.675	0.00334
0.676	-0.00075427	10.676	0.000472085	20.676	-0.00131	30.676	-0.00809	40.676	-0.02239	50.676	0.00923
0.677	0.00571	10.677	-0.01475	20.677	-0.0086	30.677	-0.02211	40.677	-0.02823	50.677	0.00535
0.678	0.000590159	10.678	0.00329	20.678	-0.00088979	30.678	-0.01249	40.678	-0.02495	50.678	0.01499
0.679	0.00461	10.679	-0.00948	20.679	-0.00965	30.679	-0.02619	40.679	-0.03356	50.679	0.01078
0.68	-0.00866	10.68	0.00987	20.68	-0.000467479	30.68	-0.01689	40.68	-0.03141	50.68	0.01978
0.681	-0.00188	10.681	-0.00421	20.681	-0.00825	30.681	-0.03107	40.681	-0.0384	50.681	0.01654
0.682	-0.01368	10.682	0.0078	20.682	0.00631	30.682	-0.01982	40.682	-0.03869	50.682	0.02212
0.683	-0.00918	10.683	-0.00367	20.683	-0.00228	30.683	-0.03221	40.683	-0.03916	50.683	0.01464
0.684	-0.01576	10.684	0.00785	20.684	0.0144	30.684	-0.01802	40.684	-0.04288	50.684	0.02837
0.685	-0.01223	10.685	-0.00118	20.685	0.00157	30.685	-0.03579	40.685	-0.03812	50.685	0.02154
0.686	-0.0123	10.686	0.0061	20.686	0.01939	30.686	-0.01687	40.686	-0.04527	50.686	0.03641
0.687	-0.01513	10.687	-0.00765	20.687	0.00395	30.687	-0.03562	40.687	-0.03578	50.687	0.01605
0.688	-0.01062	10.688	-0.000695752	20.688	0.02144	30.688	-0.0123	40.688	-0.0426	50.688	0.02407
0.689	-0.01444	10.689	-0.01266	20.689	0.0091	30.689	-0.03219	40.689	-0.03198	50.689	0.01317
0.69	-0.00569	10.69	-0.00554	20.69	0.01632	30.69	-0.00658	40.69	-0.04075	50.69	0.02152
0.691	-0.00902	10.691	-0.01782	20.691	0.00463	30.691	-0.02549	40.691	-0.02621	50.691	0.0098
0.692	0.00429	10.692	-0.00712	20.692	0.01087	30.692	-0.00446	40.692	-0.03597	50.692	0.01358
0.693	-0.00408	10.693	-0.01989	20.693	0.00146	30.693	-0.02288	40.693	-0.02078	50.693	0.00888
0.694	0.01167	10.694	-0.00462	20.694	0.00412	30.694	-0.0069	40.694	-0.03314	50.694	0.01119
0.695	-0.00519	10.695	-0.01968	20.695	-0.00366	30.695	-0.01602	40.695	-0.02153	50.695	0.0073
0.696	0.01236	10.696	-0.00049631	20.696	-0.00442	30.696	-0.01064	40.696	-0.03357	50.696	0.00668
0.697	-0.00254	10.697	-0.01849	20.697	0.00067917	30.697	-0.01569	40.697	-0.02376	50.697	0.01078
0.698	0.01436	10.698	0.00591	20.698	-0.00694	30.698	-0.02319	40.698	-0.03156	50.698	0.0126
0.699	-0.00299	10.699	-0.0142	20.699	0.000938482	30.699	-0.01601	40.699	-0.02925	50.699	0.01573
0.7	0.000376781	10.7	0.01607	20.7	-0.00945	30.7	-0.02938	40.7	-0.03672	50.7	0.0182
0.701	-0.00409	10.701	-0.01073	20.701	0.0069	30.701	-0.02057	40.701	-0.03425	50.701	0.02247
0.702	-0.01018	10.702	0.01759	20.702	-0.00691	30.702	-0.03687	40.702	-0.04009	50.702	0.01907
0.703	-0.00976	10.703	-0.01117	20.703	0.01206	30.703	-0.01763	40.703	-0.04398	50.703	0.02644
0.704	-0.01781	10.704	0.0196	20.704	0.00151	30.704	-0.03736	40.704	-0.03889	50.704	0.02206
0.705	-0.0058	10.705	-0.00622	20.705	0.02014	30.705	-0.0155	40.705	-0.04653	50.705	0.03399
0.706	-0.01548	10.706	0.01084	20.706	0.00666	30.706	-0.03735	40.706	-0.03639	50.706	0.02016
0.707	-0.00821	10.707	-0.00976	20.707	0.02008	30.707	-0.01484	40.707	-0.04941	50.707	0.03111
0.708	-0.01642	10.708	0.000455853	20.708	0.00936	30.708	-0.02805	40.708	-0.0321	50.708	0.01581
0.709	-0.00621	10.709	-0.00955	20.709	0.01822	30.709	-0.01533	40.709	-0.04723	50.709	0.02448
0.71	-0.00986	10.71	-0.01172	20.71	0.01419	30.71	-0.0194	40.71	-0.02584	50.71	0.01065
0.711	0.00345	10.711	-0.01129	20.711	0.01538	30.711	-0.01581	40.711	-0.04196	50.711	0.01557
0.712	-0.00411	10.712	-0.01787	20.712	0.00678	30.712	-0.00912	40.712	-0.02351	50.712	0.00728
0.713	0.01083	10.713	-0.00635	20.713	0.01189	30.713	-0.01629	40.713	-0.03506	50.713	0.01383
0.714	0.00343	10.714	-0.02418	20.714	0.00199	30.714	-0.00944	40.714	-0.02524	50.714	0.00586
0.715	0.00924	10.715	-0.00271	20.715	0.00693	30.715	-0.0158	40.715	-0.03321	50.715	0.00866
0.716	0.00461	10.716	-0.02592	20.716	-0.00183	30.716	-0.00699	40.716	-0.026	50.716	0.00249
0.717	0.00634	10.717	0.00321	20.717	0.00474	30.717	-0.02215	40.717	-0.03168	50.717	0.0141
0.718	0.00905	10.718	-0.01903	20.718	-0.00222	30.718	-0.01057	40.718	-0.03002	50.718	0.00744
0.719	0.000837358	10.719	0.00848	20.719	0.005	30.719	-0.02622	40.719	-0.0344	50.719	0.02116
0.72	0.00714	10.72	-0.00544	20.72	-0.00865	30.72	-0.01317	40.72	-0.03551	50.72	0.01076
0.721	-0.00956	10.721	0.0082	20.721	0.00656	30.721	-0.03388	40.721	-0.03565	50.721	0.031
0.722	-0.000162798	10.722	-0.000173123	20.722	-0.000235934	30.722	-0.01659	40.722	-0.04345	50.722	0.01603
0.723	-0.01718	10.723	-6.66931e-05	20.723	0.01123	30.723	-0.03534	40.723	-0.03836	50.723	0.03089
0.724	-0.00501	10.724	0.00836	20.724	0.0072	30.724	-0.01495	40.724	-0.04926	50.724	0.0182
0.725	-0.01502	10.725	-0.00556	20.725	0.01524	30.725	-0.03761	40.725	-0.03554	50.725	0.03666
0.726	-0.00905	10.726	0.01216	20.726	0.0148	30.726	-0.01462	40.726	-0.05133	50.726	0.01989
0.727	-0.01205	10.727	-0.01611	20.727	0.01419	30.727	-0.03386	40.727	-0.0332	50.727	0.03312
0.728	-0.01276	10.728	0.00895	20.728	0.01343	30.728	-0.01021	40.728	-0.05045	50.728	0.01358
0.729	-0.00663	10.729	-0.02275	20.729	0.01543	30.729	-0.02994	40.729	-0.02809	50.729	0.02747
0.73	-0.00734	10.73	0.00198	20.73	0.01662	30.73	-0.00547	40.73	-0.04241	50.73	0.00825
0.731	-0.000717066	10.731	-0.02384	20.731	0.01243	30.731	-0.02243	40.731	-0.02673	50.731	0.0197
0.732	-0.00616	10.732	-0.00416	20.732	0.01231	30.732	-0.00367	40.732	-0.03762	50.732	0.0057
0.733	0.00976	10.733	-0.01857	20.733	0.00763	30.733	-0.01933	40.733	-0.02667	50.733	0.01486
0.734	0.000728878	10.734	-0.00982	20.734	0.0054	30.734	-0.00367	40.734	-0.03414	50.734	0.00314
0.735	0.01273	10.735	-0.01314	20.735	0.00186	30.735	-0.01965	40.735	-0.02743	50.735	0.00806
0.736	0.000605707	10.736	-0.01352	20.736	0.00403	30.736	-0.00285	40.736	-0.03295	50.736	0.00581
0.737	0.01424	10.737	-0.00282	20.737	-0.00131	30.737	-0.02323	40.737	-0.02851	50.737	0.01073
0.738	-6.66398e-06	10.738	-0.01396	20.738	0.00641	30.738	-0.00643	40.738	-0.03468	50.738	0.01451
0.739	0.00906	10.739	0.00783	20.739	-0.00414	30.739	-0.02942	40.739	-0.03172	50.739	0.01209
0.74	-0.00372	10.74	-0.01114	20.74	0.00732	30.74	-0.01164	40.74	-0.03675	50.74	0.02418
0.741	-0.0028	10.741	0.01669	20.741	-0.0034	30.741	-0.03447	40.741	-0.0377	50.741	0.01638
0.742	-0.0071	10.742	-0.01093	20.742	0.01231	30.742	-0.01457	40.742	-0.04289	50.742	0.02945
0.743	-0.01336	10.743	0.01658	20.743	0.000288338	30.743	-0.03413	40.743	-0.04188	50.743	0.01888
0.744	-0.00951	10.744	-0.01022	20.744	0.01925	30.744	-0.0144	40.744	-0.04414	50.744	0.03424
0.745	-0.01414	10.745	0.01483	20.745	0.00381	30.745	-0.03592	40.745	-0.04395	50.745	0.02073
0.746	-0.00735	10.746	-0.00887	20.746	0.02326	30.746	-0.01407	40.746	-0.04261	50.746	0.0356
0.747	-0.01524	10.747	0.000858633	20.747	0.00717	30.747	-0.03249	40.747	-0.04487	50.747	0.01654
0.748	-0.00943	10.748	-0.00963	20.748	0.02271	30.748	-0.00917	40.748	-0.03881	50.748	0.03108
0.749	-0.01585	10.749	-0.00708	20.749	0.01167	30.749	-0.02563	40.749	-0.04188	50.749	0.01187
0.75	-0.00433	10.75	-0.00959	20.75	0.01856	30.75	-0.00574	40.75	-0.03402	50.75	0.02266
0.751	-0.01027	10.751	-0.02106	20.751	0.00948	30.751	-0.01568	40.751	-0.04101	50.751	0.00687
0.752	0.00777	10.752	-0.00562	20.752	0.01279	30.752	-0.00475	40.752	-0.02826	50.752	0.01717
0.753	-0.00387	10.753	-0.02427	20.753	0.00599	30.753	-0.01877	40.753	-0.03769	50.753	0.00594
0.754	0.01776	10.754	0.00111	20.754	0.00848	30.754	-0.00458	40.754	-0.02837	50.754	0.01478
0.755	-0.00236	10.755	-0.02846	20.755	0.00266	30.755	-0.01583	40.755	-0.03975	50.755	0.00306
0.756	0.01356	10.756	0.00426	20.756	0.00499	30.756	-0.00262	40.756	-0.02733	50.756	0.01141
0.757	-0.00118	10.757	-0.02107	20.757	0.0021	30.757	-0.02169	40.757	-0.03888	50.757	0.00948
0.758	0.01148	10.758	0.00578	20.758	0.00444	30.758	-0.00767	40.758	-0.02972	50.758	0.01293
0.759	-0.000973857	10.759	-0.01303	20.759	0.00106	30.759	-0.02625	40.759	-0.04372	50.759	0.01687
0.76	0.00206	10.76	0.00616	20.76	0.00502	30.76	-0.01288	40.76	-0.03179	50.76	0.01837
0.761	-0.00501	10.761	-0.00499	20.761	0.00165	30.761	-0.03196	40.761	-0.04317	50.761	0.02377
0.762	-0.00817	10.762	0.00507	20.762	0.00724	30.762	-0.01581	40.762	-0.03581	50.762	0.01875
0.763	-0.0097	10.763	-4.64832e-05	20.763	0.00826	30.763	-0.03325	40.763	-0.04817	50.763	0.03002
0.764	-0.01482	10.764	0.00169	20.764	0.00994	30.764	-0.01384	40.764	-0.03771	50.764	0.01962
0.765	-0.00917	10.765	0.00473	20.765	0.01537	30.765	-0.03308	40.765	-0.04926	50.765	0.03399
0.766	-0.01673	10.766	-0.00429	20.766	0.01461	30.766	-0.01498	40.766	-0.04124	50.766	0.01885
0.767	-0.00978	10.767	0.00103	20.767	0.01759	30.767	-0.02802	40.767	-0.04806	50.767	0.03258
0.768	-0.01735	10.768	-0.01174	20.768	0.01421	30.768	-0.01155	40.768	-0.04086	50.768	0.01304
0.769	-0.00452	10.769	-0.00185	20.769	0.01769	30.769	-0.02182	40.769	-0.04164	50.769	0.02839
0.77	-0.01225	10.77	-0.02066	20.77	0.0161	30.77	-0.00763	40.77	-0.03852	50.77	0.00836
0.771	0.0022	10.771	-0.00539	20.771	0.01485	30.771	-0.0148	40.771	-0.0367	50.771	0.02192
0.772	-0.00226	10.772	-0.02567	20.772	0.0118	30.772	-0.0073	40.772	-0.03536	50.772	0.00499
0.773	0.00893	10.773	-0.00338	20.773	0.01038	30.773	-0.01121	40.773	-0.03305	50.773	0.01872
0.774	0.00414	10.774	-0.02904	20.774	0.00814	30.774	-0.00647	40.774	-0.03482	50.774	0.0013
0.775	0.01125	10.775	-0.00023632	20.775	0.00493	30.775	-0.0143	40.775	-0.03283	50.775	0.01584
0.776	0.00173	10.776	-0.02769	20.776	0.00481	30.776	-0.00859	40.776	-0.0359	50.776	0.00363
0.777	0.01488	10.777	0.00324	20.777	0.006	30.777	-0.00989	40.777	-0.03278	50.777	0.0172
0.778	0.000139021	10.778	-0.02177	20.778	0.00393	30.778	-0.01462	40.778	-0.03813	50.778	0.01119
0.779	0.00905	10.779	0.00981	20.779	0.00398	30.779	-0.01592	40.779	-0.0324	50.779	0.01807
0.78	-0.00732	10.78	-0.00965	20.78	0.00272	30.78	-0.02146	40.78	-0.04346	50.78	0.02119
0.781	0.00338	10.781	0.01051	20.781	0.00652	30.781	-0.0195	40.781	-0.03788	50.781	0.01812
0.782	-0.01152	10.782	-0.00732	20.782	0.00559	30.782	-0.02569	40.782	-0.04617	50.782	0.02891
0.783	-0.0018	10.783	0.00469	20.783	0.01494	30.783	-0.01721	40.783	-0.03946	50.783	0.01801
0.784	-0.01703	10.784	-0.000745448	20.784	0.0083	30.784	-0.02634	40.784	-0.04856	50.784	0.03337
0.785	-0.00714	10.785	0.000501982	20.785	0.02107	30.785	-0.01883	40.785	-0.04005	50.785	0.02035
0.786	-0.01633	10.786	-0.000858587	20.786	0.01198	30.786	-0.02845	40.786	-0.04834	50.786	0.03538
0.787	-0.00726	10.787	-0.00679	20.787	0.02182	30.787	-0.01475	40.787	-0.04098	50.787	0.01763
0.788	-0.01695	10.788	-0.00325	20.788	0.01143	30.788	-0.02208	40.788	-0.04943	50.788	0.02826
0.789	-0.00429	10.789	-0.01815	20.789	0.02452	30.789	-0.0092	40.789	-0.03717	50.789	0.01214
0.79	-0.0112	10.79	-0.00174	20.79	0.01332	30.79	-0.0167	40.79	-0.04285	50.79	0.02212
0.791	0.00342	10.791	-0.0274	20.791	0.02152	30.791	-0.00626	40.791	-0.03467	50.791	0.0091
0.792	-0.00186	10.792	-0.00136	20.792	0.00852	30.792	-0.01245	40.792	-0.03872	50.792	0.01565
0.793	0.00933	10.793	-0.02995	20.793	0.01542	30.793	-0.00625	40.793	-0.03086	50.793	0.01176
0.794	0.00421	10.794	-0.00278	20.794	0.00454	30.794	-0.01228	40.794	-0.04127	50.794	0.0095
0.795	0.00529	10.795	-0.02974	20.795	0.00916	30.795	-0.00412	40.795	-0.02918	50.795	0.01214
0.796	0.00686	10.796	-0.000446285	20.796	0.00366	30.796	-0.01456	40.796	-0.0391	50.796	0.00613
0.797	0.00402	10.797	-0.02105	20.797	0.00729	30.797	-0.00722	40.797	-0.03091	50.797	0.01855
0.798	0.01097	10.798	0.00287	20.798	0.00392	30.798	-0.017	40.798	-0.04361	50.798	0.00798
0.799	-0.00181	10.799	-0.01089	20.799	0.00495	30.799	-0.01096	40.799	-0.03445	50.799	0.02383
0.8	0.00677	10.8	0.00585	20.8	0.00467	30.8	-0.02221	40.8	-0.04812	50.8	0.0113
0.801	-0.00927	10.801	-0.00448	20.801	0.00586	30.801	-0.01813	40.801	-0.03569	50.801	0.02731
0.802	0.00176	10.802	0.00541	20.802	0.00835	30.802	-0.02269	40.802	-0.05132	50.802	0.0151
0.803	-0.01559	10.803	-0.00117	20.803	0.01052	30.803	-0.02448	40.803	-0.03906	50.803	0.02834
0.804	-0.00929	10.804	0.00432	20.804	0.01367	30.804	-0.02122	40.804	-0.0542	50.804	0.02299
0.805	-0.0131	10.805	0.000186587	20.805	0.01518	30.805	-0.0279	40.805	-0.03835	50.805	0.0279
0.806	-0.0086	10.806	-3.29825e-05	20.806	0.01784	30.806	-0.01828	40.806	-0.05561	50.806	0.02565
0.807	-0.0111	10.807	-0.00449	20.807	0.01642	30.807	-0.02414	40.807	-0.03797	50.807	0.02323
0.808	-0.01394	10.808	-0.00781	20.808	0.01761	30.808	-0.01452	40.808	-0.05066	50.808	0.02358
0.809	-0.00617	10.809	-0.00787	20.809	0.01635	30.809	-0.0199	40.809	-0.03677	50.809	0.01676
0.81	-0.00672	10.81	-0.01575	20.81	0.01983	30.81	-0.00848	40.81	-0.0462	50.81	0.02135
0.811	-0.00238	10.811	-0.00798	20.811	0.01612	30.811	-0.01337	40.811	-0.03427	50.811	0.01029
0.812	0.00277	10.812	-0.02043	20.812	0.01487	30.812	-0.00603	40.812	-0.04158	50.812	0.01929
0.813	0.00695	10.813	-0.00646	20.813	0.01312	30.813	-0.01157	40.813	-0.03324	50.813	0.00692
0.814	0.00396	10.814	-0.02413	20.814	0.00844	30.814	-0.00732	40.814	-0.04071	50.814	0.01836
0.815	0.01025	10.815	-0.00576	20.815	0.01077	30.815	-0.01335	40.815	-0.03384	50.815	0.00225
0.816	0.00334	10.816	-0.02408	20.816	0.00283	30.816	-0.00667	40.816	-0.03805	50.816	0.01793
0.817	0.01274	10.817	-0.00016625	20.817	0.01152	30.817	-0.01384	40.817	-0.03411	50.817	0.0041
0.818	0.00355	10.818	-0.01979	20.818	0.000317026	30.818	-0.01057	40.818	-0.03848	50.818	0.02108
0.819	0.01115	10.819	0.00787	20.819	0.01048	30.819	-0.01677	40.819	-0.04008	50.819	0.0079
0.82	-0.00326	10.82	-0.01664	20.82	-0.0022	30.82	-0.01774	40.82	-0.04201	50.82	0.02538
0.821	0.00483	10.821	0.01428	20.821	0.01563	30.821	-0.01921	40.821	-0.04394	50.821	0.01236
0.822	-0.00893	10.822	-0.01594	20.822	-0.000794351	30.822	-0.0254	40.822	-0.04636	50.822	0.02494
0.823	-0.00345	10.823	0.01629	20.823	0.02208	30.823	-0.02213	40.823	-0.04666	50.823	0.01828
0.824	-0.01688	10.824	-0.01442	20.824	0.00207	30.824	-0.02588	40.824	-0.04565	50.824	0.02744
0.825	-0.000961792	10.825	0.01797	20.825	0.02658	30.825	-0.01952	40.825	-0.0497	50.825	0.02241
0.826	-0.01782	10.826	-0.01796	20.826	0.01	30.826	-0.0262	40.826	-0.04364	50.826	0.0257
0.827	-0.00353	10.827	0.01036	20.827	0.02619	30.827	-0.01837	40.827	-0.04964	50.827	0.02051
0.828	-0.01615	10.828	-0.02297	20.828	0.01254	30.828	-0.02081	40.828	-0.04032	50.828	0.01923
0.829	0.00254	10.829	0.00535	20.829	0.02351	30.829	-0.01396	40.829	-0.04845	50.829	0.01812
0.83	-0.00991	10.83	-0.02813	20.83	0.01769	30.83	-0.0138	40.83	-0.03586	50.83	0.01472
0.831	0.00976	10.831	-0.00259	20.831	0.01856	30.831	-0.00841	40.831	-0.04497	50.831	0.01328
0.832	-0.00498	10.832	-0.03037	20.832	0.0142	30.832	-0.01134	40.832	-0.03254	50.832	0.01054
0.833	0.01453	10.833	-0.00254	20.833	0.01131	30.833	-0.00677	40.833	-0.04116	50.833	0.01138
0.834	0.00256	10.834	-0.03097	20.834	0.0125	30.834	-0.01117	40.834	-0.03167	50.834	0.00635
0.835	0.01114	10.835	-0.00445	20.835	0.00619	30.835	-0.00693	40.835	-0.04257	50.835	0.0098
0.836	0.00374	10.836	-0.02701	20.836	0.00966	30.836	-0.01051	40.836	-0.03145	50.836	0.00527
0.837	0.00792	10.837	0.000496355	20.837	0.00303	30.837	-0.01263	40.837	-0.03779	50.837	0.01312
0.838	0.0077	10.838	-0.02076	20.838	0.01074	30.838	-0.01524	40.838	-0.03384	50.838	0.00809
0.839	0.00307	10.839	0.00332	20.839	0.001	30.839	-0.01866	40.839	-0.04539	50.839	0.0179
0.84	0.00301	10.84	-0.01141	20.84	0.01133	30.84	-0.01409	40.84	-0.03901	50.84	0.01287
0.841	-0.00619	10.841	0.00777	20.841	0.00175	30.841	-0.0242	40.841	-0.04632	50.841	0.02627
0.842	0.000926456	10.842	-0.00973	20.842	0.01811	30.842	-0.0193	40.842	-0.0414	50.842	0.0144
0.843	-0.01707	10.843	0.00603	20.843	0.00413	30.843	-0.02615	40.843	-0.05148	50.843	0.02812
0.844	-0.00637	10.844	-0.00968	20.844	0.02473	30.844	-0.01832	40.844	-0.04362	50.844	0.0182
0.845	-0.01573	10.845	0.00608	20.845	0.00912	30.845	-0.02728	40.845	-0.05012	50.845	0.03176
0.846	-0.00226	10.846	-0.01159	20.846	0.0302	30.846	-0.02141	40.846	-0.04373	50.846	0.01924
0.847	-0.01667	10.847	0.000256658	20.847	0.01036	30.847	-0.02189	40.847	-0.05104	50.847	0.0297
0.848	-0.00124	10.848	-0.01562	20.848	0.02997	30.848	-0.01749	40.848	-0.04367	50.848	0.01489
0.849	-0.01173	10.849	-0.00344	20.849	0.01355	30.849	-0.01716	40.849	-0.04821	50.849	0.02551
0.85	0.0063	10.85	-0.02079	20.85	0.02958	30.85	-0.01292	40.85	-0.04085	50.85	0.00809
0.851	-0.00485	10.851	-0.01024	20.851	0.01055	30.851	-0.01226	40.851	-0.04196	50.851	0.01774
0.852	0.00993	10.852	-0.01959	20.852	0.02364	30.852	-0.0116	40.852	-0.03443	50.852	0.00488
0.853	0.00416	10.853	-0.01036	20.853	0.00853	30.853	-0.01176	40.853	-0.03701	50.853	0.01714
0.854	0.01242	10.854	-0.02118	20.854	0.01657	30.854	-0.01078	40.854	-0.03633	50.854	0.000699639
0.855	0.00893	10.855	-0.01291	20.855	0.0052	30.855	-0.0098	40.855	-0.03614	50.855	0.01671
0.856	0.01099	10.856	-0.01574	20.856	0.00949	30.856	-0.01241	40.856	-0.03595	50.856	0.00108
0.857	0.01223	10.857	-0.00895	20.857	0.0066	30.857	-0.01648	40.857	-0.03494	50.857	0.01872
0.858	0.00581	10.858	-0.00819	20.858	0.00763	30.858	-0.01403	40.858	-0.03769	50.858	0.00652
0.859	0.00885	10.859	-0.00939	20.859	0.00637	30.859	-0.01974	40.859	-0.03896	50.859	0.01861
0.86	-0.00475	10.86	0.000336251	20.86	0.00495	30.86	-0.01647	40.86	-0.04367	50.86	0.01146
0.861	0.00383	10.861	-0.00771	20.861	0.00989	30.861	-0.02935	40.861	-0.04413	50.861	0.02404
0.862	-0.01025	10.862	0.00756	20.862	0.007	30.862	-0.01842	40.862	-0.0472	50.862	0.0138
0.863	-0.00135	10.863	-0.01206	20.863	0.0157	30.863	-0.03065	40.863	-0.04978	50.863	0.02524
0.864	-0.01625	10.864	0.01104	20.864	0.01102	30.864	-0.01972	40.864	-0.04747	50.864	0.01744
0.865	-0.00343	10.865	-0.01462	20.865	0.02036	30.865	-0.03325	40.865	-0.04728	50.865	0.02807
0.866	-0.01751	10.866	0.01206	20.866	0.01617	30.866	-0.01955	40.866	-0.04823	50.866	0.02141
0.867	-0.00306	10.867	-0.01979	20.867	0.02339	30.867	-0.0277	40.867	-0.04771	50.867	0.02437
0.868	-0.01617	10.868	0.00657	20.868	0.01496	30.868	-0.01596	40.868	-0.04752	50.868	0.01527
0.869	-0.000247149	10.869	-0.02545	20.869	0.02365	30.869	-0.02019	40.869	-0.04048	50.869	0.01856
0.87	-0.00879	10.87	-0.00333	20.87	0.01391	30.87	-0.01269	40.87	-0.04322	50.87	0.00864
0.871	0.00892	10.871	-0.02589	20.871	0.02326	30.871	-0.01399	40.871	-0.03749	50.871	0.01339
0.872	-0.00206	10.872	-0.00898	20.872	0.00504	30.872	-0.00991	40.872	-0.03827	50.872	0.00755
0.873	0.01108	10.873	-0.02144	20.873	0.02091	30.873	-0.01447	40.873	-0.0314	50.873	0.01198
0.874	0.00238	10.874	-0.01448	20.874	-0.00122	30.874	-0.01039	40.874	-0.04001	50.874	0.00532
0.875	0.01292	10.875	-0.01812	20.875	0.01693	30.875	-0.00941	40.875	-0.03036	50.875	0.00845
0.876	0.00487	10.876	-0.01785	20.876	-0.00422	30.876	-0.01234	40.876	-0.03979	50.876	0.00505
0.877	0.01345	10.877	-0.00829	20.877	0.01768	30.877	-0.01576	40.877	-0.02835	50.877	0.01029
0.878	0.00442	10.878	-0.01634	20.878	-0.00413	30.878	-0.01429	40.878	-0.04349	50.878	0.00967
0.879	0.00615	10.879	0.0022	20.879	0.01761	30.879	-0.02293	40.879	-0.03514	50.879	0.01345
0.88	0.0012	10.88	-0.01498	20.88	-0.00468	30.88	-0.01722	40.88	-0.04751	50.88	0.01592
0.881	-0.000333874	10.881	0.01187	20.881	0.01885	30.881	-0.03026	40.881	-0.04031	50.881	0.0197
0.882	-0.00186	10.882	-0.01542	20.882	0.00177	30.882	-0.02015	40.882	-0.05414	50.882	0.0194
0.883	-0.01301	10.883	0.01404	20.883	0.02449	30.883	-0.03026	40.883	-0.04367	50.883	0.02187
0.884	-0.00704	10.884	-0.01619	20.884	0.00432	30.884	-0.0221	40.884	-0.05229	50.884	0.02092
0.885	-0.01134	10.885	0.01441	20.885	0.02833	30.885	-0.03302	40.885	-0.04427	50.885	0.02519
0.886	-0.00521	10.886	-0.01907	20.886	0.0142	30.886	-0.02112	40.886	-0.05077	50.886	0.02424
0.887	-0.01424	10.887	0.00517	20.887	0.02957	30.887	-0.02389	40.887	-0.04682	50.887	0.02051
0.888	-0.00321	10.888	-0.02147	20.888	0.01299	30.888	-0.0185	40.888	-0.05055	50.888	0.02103
0.889	-0.01175	10.889	-0.00587	20.889	0.02934	30.889	-0.02111	40.889	-0.04269	50.889	0.01551
0.89	0.004	10.89	-0.02484	20.89	0.01537	30.89	-0.01246	40.89	-0.04576	50.89	0.01472
0.891	-0.00666	10.891	-0.01136	20.891	0.02585	30.891	-0.01164	40.891	-0.03807	50.891	0.00774
0.892	0.01057	10.892	-0.02381	20.892	0.00829	30.892	-0.01033	40.892	-0.03494	50.892	0.01396
0.893	-0.000746798	10.893	-0.01343	20.893	0.01991	30.893	-0.00886	40.893	-0.03328	50.893	0.00306
0.894	0.01746	10.894	-0.02376	20.894	0.00268	30.894	-0.01114	40.894	-0.03375	50.894	0.01222
0.895	-0.00201	10.895	-0.01648	20.895	0.01398	30.895	-0.00576	40.895	-0.03486	50.895	2.06059e-05
0.896	0.01701	10.896	-0.02094	20.896	0.00032818	30.896	-0.01212	40.896	-0.03027	50.896	0.01114
0.897	0.00031136	10.897	-0.00909	20.897	0.01228	30.897	-0.01244	40.897	-0.03823	50.897	-0.000740298
0.898	0.01786	10.898	-0.01176	20.898	0.0032	30.898	-0.01863	40.898	-0.03347	50.898	0.01788
0.899	-0.00307	10.899	-0.00823	20.899	0.01026	30.899	-0.01847	40.899	-0.046	50.899	0.00518
0.9	0.01154	10.9	-0.00372	20.9	0.00443	30.9	-0.02189	40.9	-0.03978	50.9	0.0225
0.901	-0.00629	10.901	-0.00394	20.901	0.00954	30.901	-0.02694	40.901	-0.05002	50.901	0.01437
0.902	0.00229	10.902	-0.0053	20.902	0.00926	30.902	-0.02547	40.902	-0.0451	50.902	0.02288
0.903	-0.00935	10.903	-0.00324	20.903	0.01436	30.903	-0.02693	40.903	-0.05339	50.903	0.01573
0.904	-0.01088	10.904	-0.00166	20.904	0.01457	30.904	-0.02693	40.904	-0.04472	50.904	0.02309
0.905	-0.00882	10.905	-0.00384	20.905	0.02017	30.905	-0.0279	40.905	-0.05284	50.905	0.02002
0.906	-0.00742	10.906	-0.00422	20.906	0.02005	30.906	-0.02921	40.906	-0.04678	50.906	0.02413
0.907	-0.00617	10.907	-0.00836	20.907	0.02124	30.907	-0.02317	40.907	-0.05214	50.907	0.01747
0.908	-0.01097	10.908	-0.00939	20.908	0.01852	30.908	-0.023	40.908	-0.04558	50.908	0.02076
0.909	-0.00124	10.909	-0.0114	20.909	0.02362	30.909	-0.01762	40.909	-0.04556	50.909	0.01182
0.91	-0.00538	10.91	-0.01423	20.91	0.02041	30.91	-0.01876	40.91	-0.03966	50.91	0.01722
0.911	0.00532	10.911	-0.01706	20.911	0.0185	30.911	-0.01125	40.911	-0.03702	50.911	0.00551
0.912	-0.00257	10.912	-0.01826	20.912	0.01659	30.912	-0.01435	40.912	-0.03634	50.912	0.01353
0.913	0.01384	10.913	-0.01701	20.913	0.01158	30.913	-0.00994	40.913	-0.02865	50.913	0.00328
0.914	-0.00122	10.914	-0.01739	20.914	0.01033	30.914	-0.01418	40.914	-0.03645	50.914	0.00967
0.915	0.01747	10.915	-0.01973	20.915	0.00402	30.915	-0.00521	40.915	-0.02941	50.915	-0.00107
0.916	0.000282738	10.916	-0.01245	20.916	0.00716	30.916	-0.01466	40.916	-0.03558	50.916	0.0063
0.917	0.01914	10.917	-0.01756	20.917	0.00313	30.917	-0.01188	40.917	-0.02544	50.917	0.0029
0.918	-0.000166533	10.918	-0.00425	20.918	0.00938	30.918	-0.01971	40.918	-0.03943	50.918	0.01092
0.919	0.01477	10.919	-0.01539	20.919	0.00127	30.919	-0.02117	40.919	-0.03354	50.919	0.00752
0.92	-0.0029	10.92	0.00461	20.92	0.01094	30.92	-0.02345	40.92	-0.04541	50.92	0.01586
0.921	0.0065	10.921	-0.01159	20.921	-9.69242e-05	30.921	-0.02557	40.921	-0.03919	50.921	0.01328
0.922	-0.00677	10.922	0.00514	20.922	0.01789	30.922	-0.02622	40.922	-0.05188	50.922	0.01918
0.923	-0.00553	10.923	-0.01269	20.923	0.00391	30.923	-0.02654	40.923	-0.04761	50.923	0.01546
0.924	-0.00967	10.924	0.00895	20.924	0.02402	30.924	-0.02491	40.924	-0.0528	50.924	0.02038
0.925	-0.00728	10.925	-0.01215	20.925	0.01265	30.925	-0.02588	40.925	-0.04495	50.925	0.02024
0.926	-0.00702	10.926	0.00704	20.926	0.02672	30.926	-0.02621	40.926	-0.05503	50.926	0.01994
0.927	-0.00757	10.927	-0.01829	20.927	0.01568	30.927	-0.02522	40.927	-0.04342	50.927	0.0172
0.928	-0.006	10.928	-0.000249492	20.928	0.02617	30.928	-0.02147	40.928	-0.05155	50.928	0.01592
0.929	-0.00476	10.929	-0.02134	20.929	0.01937	30.929	-0.01511	40.929	-0.03472	50.929	0.01415
0.93	0.00105	10.93	-0.00705	20.93	0.02202	30.93	-0.01657	40.93	-0.04383	50.93	0.00945
0.931	0.00132	10.931	-0.02716	20.931	0.01832	30.931	-0.00695	40.931	-0.02831	50.931	0.01062
0.932	0.00843	10.932	-0.00798	20.932	0.01348	30.932	-0.01004	40.932	-0.03774	50.932	0.00249
0.933	0.00543	10.933	-0.02597	20.933	0.01516	30.933	-0.00694	40.933	-0.02369	50.933	0.01035
0.934	0.01092	10.934	-0.00793	20.934	0.0051	30.934	-0.00726	40.934	-0.03882	50.934	0.0019
0.935	0.00759	10.935	-0.0282	20.935	0.01395	30.935	-0.0084	40.935	-0.02265	50.935	0.00763
0.936	0.01014	10.936	-0.00576	20.936	-0.00231	30.936	-0.00775	40.936	-0.03534	50.936	-0.00229
0.937	0.01008	10.937	-0.02489	20.937	0.01454	30.937	-0.01035	40.937	-0.02194	50.937	0.01307
0.938	0.0079	10.938	0.00114	20.938	-0.00466	30.938	-0.01263	40.938	-0.04002	50.938	4.76683e-05
0.939	0.00523	10.939	-0.02174	20.939	0.01512	30.939	-0.01883	40.939	-0.03249	50.939	0.01606
0.94	0.00321	10.94	0.01065	20.94	-0.00195	30.94	-0.01915	40.94	-0.04469	50.94	0.00565
0.941	0.000536803	10.941	-0.01941	20.941	0.01783	30.941	-0.02175	40.941	-0.0383	50.941	0.02019
0.942	-0.0023	10.942	0.012	20.942	0.00108	30.942	-0.02354	40.942	-0.05018	50.942	0.0088
0.943	-0.00595	10.943	-0.01969	20.943	0.02069	30.943	-0.02403	40.943	-0.04607	50.943	0.02024
0.944	-0.00601	10.944	0.01173	20.944	0.00753	30.944	-0.02305	40.944	-0.0498	50.944	0.01407
0.945	-0.00428	10.945	-0.01687	20.945	0.02503	30.945	-0.02517	40.945	-0.04292	50.945	0.02193
0.946	-0.00499	10.946	0.01031	20.946	0.01513	30.946	-0.02321	40.946	-0.0517	50.946	0.01315
0.947	-0.00913	10.947	-0.01698	20.947	0.02399	30.947	-0.02467	40.947	-0.04498	50.947	0.01823
0.948	-0.00446	10.948	-0.00138	20.948	0.01816	30.948	-0.01619	40.948	-0.0492	50.948	0.01255
0.949	-0.00697	10.949	-0.02003	20.949	0.02343	30.949	-0.01945	40.949	-0.03808	50.949	0.0147
0.95	0.00292	10.95	-0.01014	20.95	0.01598	30.95	-0.01015	40.95	-0.04148	50.95	0.00918
0.951	-0.00399	10.951	-0.02536	20.951	0.02239	30.951	-0.01096	40.951	-0.02971	50.951	0.01084
0.952	0.01193	10.952	-0.01596	20.952	0.01265	30.952	-0.00509	40.952	-0.03751	50.952	0.00108
0.953	0.000450079	10.953	-0.01846	20.953	0.01629	30.953	-0.00818	40.953	-0.02182	50.953	0.00828
0.954	0.01898	10.954	-0.02178	20.954	0.00688	30.954	-0.00475	40.954	-0.03859	50.954	0.000482436
0.955	0.000490008	10.955	-0.0145	20.955	0.01214	30.955	-0.00932	40.955	-0.02046	50.955	0.00605
0.956	0.02032	10.956	-0.02548	20.956	0.00175	30.956	-0.00687	40.956	-0.03837	50.956	-0.000604468
0.957	0.000366837	10.957	-0.0045	20.957	0.00979	30.957	-0.01355	40.957	-0.02041	50.957	0.00758
0.958	0.02085	10.958	-0.02429	20.958	0.00364	30.958	-0.01338	40.958	-0.04174	50.958	0.00402
0.959	-0.00122	10.959	0.00599	20.959	0.00809	30.959	-0.01925	40.959	-0.03111	50.959	0.00991
0.96	0.01192	10.96	-0.02114	20.96	0.00505	30.96	-0.02218	40.96	-0.0469	50.96	0.00929
0.961	-0.00379	10.961	0.01077	20.961	0.01047	30.961	-0.0243	40.961	-0.03742	50.961	0.01323
0.962	0.00185	10.962	-0.01978	20.962	0.00922	30.962	-0.0256	40.962	-0.05272	50.962	0.00951
0.963	-0.00555	10.963	0.01016	20.963	0.01481	30.963	-0.02348	40.963	-0.04503	50.963	0.01508
0.964	-0.00691	10.964	-0.01827	20.964	0.01518	30.964	-0.02331	40.964	-0.05217	50.964	0.01413
0.965	-0.00534	10.965	0.01364	20.965	0.02143	30.965	-0.02282	40.965	-0.04269	50.965	0.01692
0.966	-0.00785	10.966	-0.02099	20.966	0.01691	30.966	-0.02298	40.966	-0.05489	50.966	0.01483
0.967	-0.00677	10.967	0.00782	20.967	0.01957	30.967	-0.02069	40.967	-0.04214	50.967	0.0147
0.968	-0.0114	10.968	-0.02599	20.968	0.01945	30.968	-0.01694	40.968	-0.05076	50.968	0.01309
0.969	-0.000861388	10.969	0.00281	20.969	0.02456	30.969	-0.01302	40.969	-0.03654	50.969	0.0097
0.97	-0.00598	10.97	-0.03198	20.97	0.01841	30.97	-0.01204	40.97	-0.04401	50.97	0.00842
0.971	0.00815	10.971	-0.00447	20.971	0.01732	30.971	-0.00291	40.971	-0.02703	50.971	0.0029
0.972	-0.00284	10.972	-0.03388	20.972	0.01688	30.972	-0.00894	40.972	-0.04005	50.972	0.00635
0.973	0.01406	10.973	-0.00165	20.973	0.00893	30.973	-0.00241	40.973	-0.02126	50.973	0.000999347
0.974	-0.000354015	10.974	-0.03351	20.974	0.01322	30.974	-0.00828	40.974	-0.0382	50.974	0.00804
0.975	0.01932	10.975	-0.00503	20.975	0.00283	30.975	-0.0011	40.975	-0.01893	50.975	-0.00628
0.976	-0.000314085	10.976	-0.03427	20.976	0.01103	30.976	-0.0068	40.976	-0.03651	50.976	0.0076
0.977	0.01984	10.977	0.00072959	20.977	0.000483802	30.977	-0.00533	40.977	-0.01887	50.977	-0.00134
0.978	-0.000437256	10.978	-0.02721	20.978	0.0126	30.978	-0.01511	40.978	-0.04004	50.978	0.00831
0.979	0.01564	10.979	0.00877	20.979	-0.00121	30.979	-0.01136	40.979	-0.02615	50.979	0.00491
0.98	-0.00447	10.98	-0.02178	20.98	0.01449	30.98	-0.02114	40.98	-0.04488	50.98	0.0113
0.981	0.01079	10.981	0.01273	20.981	0.00117	30.981	-0.01918	40.981	-0.03262	50.981	0.00823
0.982	-0.00672	10.982	-0.02108	20.982	0.01866	30.982	-0.02211	40.982	-0.05134	50.982	0.01249
0.983	-0.00238	10.983	0.01213	20.983	0.00599	30.983	-0.02146	40.983	-0.04381	50.983	0.01008
0.984	-0.01043	10.984	-0.02038	20.984	0.02447	30.984	-0.02374	40.984	-0.05129	50.984	0.01467
0.985	-0.00364	10.985	0.01283	20.985	0.01294	30.985	-0.02047	40.985	-0.04017	50.985	0.01404
0.986	-0.00794	10.986	-0.02245	20.986	0.02717	30.986	-0.02357	40.986	-0.05384	50.986	0.01179
0.987	-0.00751	10.987	0.00864	20.987	0.01532	30.987	-0.0159	40.987	-0.04012	50.987	0.01133
0.988	-0.00513	10.988	-0.02598	20.988	0.02743	30.988	-0.01802	40.988	-0.05199	50.988	0.00842
0.989	-0.00454	10.989	0.00429	20.989	0.01818	30.989	-0.00676	40.989	-0.03272	50.989	0.00942
0.99	0.00372	10.99	-0.03164	20.99	0.02524	30.99	-0.01132	40.99	-0.04541	50.99	0.0026
0.991	-0.00352	10.991	-0.00316	20.991	0.01649	30.991	0.00172	40.991	-0.0237	50.991	0.00524
0.992	0.01044	10.992	-0.03306	20.992	0.01996	30.992	-0.00822	40.992	-0.04014	50.992	0.000211258
0.993	0.000595763	10.993	-0.0036	20.993	0.01185	30.993	0.0045	40.993	-0.0181	50.993	0.0048
0.994	0.01554	10.994	-0.0317	20.994	0.01419	30.994	-0.0087	40.994	-0.03943	50.994	-0.00397
0.995	-0.00132	10.995	-0.00388	20.995	0.00608	30.995	0.00533	40.995	-0.0182	50.995	0.00339
0.996	0.01982	10.996	-0.03182	20.996	0.00662	30.996	-0.00739	40.996	-0.03937	50.996	-0.00392
0.997	-0.000302878	10.997	-0.00105	20.997	0.00487	30.997	-0.00152	40.997	-0.01864	50.997	0.00605
0.998	0.01888	10.998	-0.02688	20.998	0.00655	30.998	-0.01391	40.998	-0.04307	50.998	-0.000767454
0.999	-0.00304	10.999	0.00519	20.999	0.00644	30.999	-0.00624	40.999	-0.02478	50.999	0.00986
1	0.01386	11	-0.01965	21	0.006	31	-0.0214	41	-0.04693	51	0.00255
1.001	-0.00691	11.001	0.00932	21.001	0.01028	31.001	-0.01292	41.001	-0.03124	51.001	0.01285
1.002	0.00771	11.002	-0.01536	21.002	0.01229	31.002	-0.02254	41.002	-0.05078	51.002	0.00537
1.003	-0.00964	11.003	0.00497	21.003	0.01462	31.003	-0.01177	41.003	-0.0369	51.003	0.01633
1.004	-0.00139	11.004	-0.01172	21.004	0.01826	31.004	-0.02253	41.004	-0.05073	51.004	0.01032
1.005	-0.01025	11.005	0.00273	21.005	0.01716	31.005	-0.01388	41.005	-0.03619	51.005	0.01981
1.006	-0.00396	11.006	-0.01265	21.006	0.02324	31.006	-0.02269	41.006	-0.05067	51.006	0.0076
1.007	-0.00858	11.007	-0.00521	21.007	0.02068	31.007	-0.01029	41.007	-0.03548	51.007	0.01366
1.008	-0.00701	11.008	-0.01668	21.008	0.0222	31.008	-0.01648	41.008	-0.0467	51.008	0.0075
1.009	-0.00251	11.009	-0.0125	21.009	0.02176	31.009	-0.00213	41.009	-0.02939	51.009	0.00866
1.01	-0.00273	11.01	-0.02038	21.01	0.02229	31.01	-0.01028	41.01	-0.03996	51.01	0.00233
1.011	0.00307	11.011	-0.01668	21.011	0.02055	31.011	0.00195	41.011	-0.02493	51.011	-0.00041383
1.012	0.00155	11.012	-0.02033	21.012	0.01293	31.012	-0.00832	41.012	-0.03012	51.012	0.00141
1.013	0.0098	11.013	-0.01924	21.013	0.01722	31.013	0.00343	41.013	-0.027	51.013	-0.00232
1.014	0.0024	11.014	-0.01865	21.014	0.00781	31.014	-0.00717	41.014	-0.02566	51.014	-0.000332687
1.015	0.01359	11.015	-0.02148	21.015	0.01357	31.015	0.00457	41.015	-0.0302	51.015	-0.00715
1.016	0.000320799	11.016	-0.01648	21.016	0.000407879	31.016	-0.00618	41.016	-0.02186	51.016	-0.000115591
1.017	0.01754	11.017	-0.01898	21.017	0.0135	31.017	-0.000963545	41.017	-0.03324	51.017	-0.0058
1.018	-0.00111	11.018	-0.00942	21.018	1.41911e-05	31.018	-0.01058	41.018	-0.02294	51.018	0.00434
1.019	0.01367	11.019	-0.01665	21.019	0.0136	31.019	-0.0083	41.019	-0.03971	51.019	-0.00378
1.02	-0.0058	11.02	-0.00154	21.02	-0.00168	31.02	-0.01628	41.02	-0.02435	51.02	0.01206
1.021	0.01061	11.021	-0.01383	21.021	0.01696	31.021	-0.01351	41.021	-0.0452	51.021	0.00133
1.022	-0.00934	11.022	0.00242	21.022	0.00314	31.022	-0.01856	41.022	-0.03506	51.022	0.0144
1.023	0.00136	11.023	-0.0141	21.023	0.02064	31.023	-0.01725	41.023	-0.04955	51.023	0.00219
1.024	-0.01208	11.024	0.00476	21.024	0.01188	31.024	-0.01774	41.024	-0.03484	51.024	0.01951
1.025	-0.00317	11.025	-0.0147	21.025	0.02498	31.025	-0.01545	41.025	-0.04704	51.025	0.00649
1.026	-0.00714	11.026	0.00562	21.026	0.01769	31.026	-0.01382	41.026	-0.03772	51.026	0.02005
1.027	-0.00606	11.027	-0.02134	21.027	0.0267	31.027	-0.01398	41.027	-0.04046	51.027	0.0041
1.028	-0.00531	11.028	-0.00101	21.028	0.01925	31.028	-0.00452	41.028	-0.03978	51.028	0.01293
1.029	-0.00619	11.029	-0.02667	21.029	0.02419	31.029	-0.0125	41.029	-0.02965	51.029	-0.000576967
1.03	0.00158	11.03	-0.00602	21.03	0.02	31.03	0.00283	41.03	-0.03745	51.03	0.00418
1.031	-0.000602981	11.031	-0.03151	21.031	0.02249	31.031	-0.00842	41.031	-0.02258	51.031	-0.00215
1.032	0.00945	11.032	-0.00744	21.032	0.01602	31.032	0.00724	41.032	-0.03625	51.032	0.000157177
1.033	0.00237	11.033	-0.03098	21.033	0.0177	31.033	-0.00695	41.033	-0.01633	51.033	-0.00585
1.034	0.01764	11.034	-0.00657	21.034	0.01041	31.034	0.00545	41.034	-0.03701	51.034	-0.00256
1.035	-0.000686323	11.035	-0.03076	21.035	0.01225	31.035	-0.00351	41.035	-0.01497	51.035	-0.00824
1.036	0.01817	11.036	-0.00766	21.036	0.00789	31.036	0.00334	41.036	-0.03646	51.036	-0.0056
1.037	-0.00114	11.037	-0.02696	21.037	0.00696	31.037	-0.00693	41.037	-0.01442	51.037	-0.00313
1.038	0.02016	11.038	0.000376835	21.038	0.00848	31.038	-0.00302	41.038	-0.03657	51.038	-0.00245
1.039	-0.00403	11.039	-0.02137	21.039	0.00543	31.039	-0.00921	41.039	-0.01975	51.039	0.00214
1.04	0.01629	11.04	0.00401	21.04	0.00955	31.04	-0.01084	41.04	-0.04043	51.04	0.00168
1.041	-0.00823	11.041	-0.01447	21.041	0.0052	31.041	-0.01214	41.041	-0.02752	51.041	0.00904
1.042	0.00801	11.042	0.00194	21.042	0.01487	31.042	-0.01474	41.042	-0.04102	51.042	0.0019
1.043	-0.01064	11.043	-0.01344	21.043	0.01198	31.043	-0.00903	41.043	-0.03415	51.043	0.01627
1.044	-0.00108	11.044	0.00102	21.044	0.01855	31.044	-0.01604	41.044	-0.0382	51.044	0.00423
1.045	-0.00831	11.045	-0.00964	21.045	0.02072	31.045	-0.0087	41.045	-0.03605	51.045	0.02155
1.046	-0.00593	11.046	-0.00432	21.046	0.02191	31.046	-0.01669	41.046	-0.03928	51.046	0.00331
1.047	-0.00664	11.047	-0.01024	21.047	0.01968	31.047	-0.00364	41.047	-0.03844	51.047	0.01932
1.048	-0.00719	11.048	-0.00883	21.048	0.02576	31.048	-0.01326	41.048	-0.0327	51.048	-0.00316
1.049	-0.000733118	11.049	-0.01313	21.049	0.02238	31.049	0.00256	41.049	-0.0374	51.049	0.01317
1.05	-0.00455	11.05	-0.01922	21.05	0.02439	31.05	-0.00656	41.05	-0.02612	51.05	-0.00571
1.051	0.0086	11.051	-0.01536	21.051	0.01873	31.051	0.00534	41.051	-0.0349	51.051	0.0023
1.052	-0.00287	11.052	-0.02357	21.052	0.02236	31.052	-0.0064	41.052	-0.01824	51.052	-0.00892
1.053	0.01761	11.053	-0.01352	21.053	0.01181	31.053	0.00502	41.053	-0.03175	51.053	-0.000902816
1.054	-0.0012	11.054	-0.02303	21.054	0.01871	31.054	-0.00345	41.054	-0.01606	51.054	-0.0105
1.055	0.02091	11.055	-0.01624	21.055	0.00473	31.055	0.00454	41.055	-0.03348	51.055	-0.0046
1.056	-0.00116	11.056	-0.02102	21.056	0.01489	31.056	-0.00214	41.056	-0.01585	51.056	-0.01256
1.057	0.01997	11.057	-0.01309	21.057	0.00222	31.057	-0.00116	41.057	-0.03359	51.057	-0.000957624
1.058	0.00279	11.058	-0.01233	21.058	0.01434	31.058	-0.00523	41.058	-0.01791	51.058	-0.00566
1.059	0.01039	11.059	-0.01141	21.059	0.00118	31.059	-0.00686	41.059	-0.03924	51.059	0.00285
1.06	-0.00206	11.06	-0.00478	21.06	0.01509	31.06	-0.00588	41.06	-0.02112	51.06	0.00075452
1.061	0.00212	11.061	-0.01038	21.061	0.00584	31.061	-0.01419	41.061	-0.04457	51.061	0.00828
1.062	-0.0017	11.062	-0.000491839	21.062	0.01861	31.062	-0.00995	41.062	-0.02465	51.062	0.00277
1.063	-0.006	11.063	-0.01457	21.063	0.0092	31.063	-0.01533	41.063	-0.04614	51.063	0.00932
1.064	-0.00215	11.064	0.00364	21.064	0.02311	31.064	-0.00734	41.064	-0.02557	51.064	0.01179
1.065	-0.00857	11.065	-0.01746	21.065	0.0181	31.065	-0.01809	41.065	-0.04609	51.065	0.00953
1.066	0.00132	11.066	0.00613	21.066	0.0263	31.066	-0.007	41.066	-0.026	51.066	0.01233
1.067	-0.01146	11.067	-0.0236	21.067	0.01917	31.067	-0.01629	41.067	-0.04603	51.067	0.00747
1.068	0.00331	11.068	0.00373	21.068	0.02672	31.068	-0.000799863	41.068	-0.02366	51.068	0.00733
1.069	-0.01012	11.069	-0.0291	21.069	0.01911	31.069	-0.01172	41.069	-0.04157	51.069	0.00133
1.07	0.0102	11.07	-0.000454397	21.07	0.02829	31.07	0.00394	41.07	-0.02214	51.07	-0.00109
1.071	-0.00665	11.071	-0.03443	21.071	0.01659	31.071	-0.00764	41.071	-0.03548	51.071	-0.00547
1.072	0.01726	11.072	-0.00416	21.072	0.02137	31.072	0.00508	41.072	-0.01752	51.072	-0.0043
1.073	-0.0027	11.073	-0.03242	21.073	0.01245	31.073	-0.00193	41.073	-0.03135	51.073	-0.00737
1.074	0.02056	11.074	-0.00378	21.074	0.01348	31.074	0.00281	41.074	-0.0173	51.074	-0.00441
1.075	0.000437762	11.075	-0.03188	21.075	0.00863	31.075	0.002	41.075	-0.02771	51.075	-0.01156
1.076	0.01929	11.076	-0.00503	21.076	0.00689	31.076	0.000856341	41.076	-0.01806	51.076	-0.0055
1.077	0.00651	11.077	-0.02384	21.077	0.00726	31.077	-0.00208	41.077	-0.02684	51.077	-0.01085
1.078	0.01395	11.078	-0.00417	21.078	0.00878	31.078	-0.00501	41.078	-0.02404	51.078	0.000754383
1.079	0.00084372	11.079	-0.01678	21.079	0.0072	31.079	-0.005	41.079	-0.02727	51.079	-0.00884
1.08	0.00518	11.08	-0.00363	21.08	0.00496	31.08	-0.01234	41.08	-0.03181	51.08	0.01157
1.081	-0.00124	11.081	-0.0107	21.081	0.01153	31.081	-0.00712	41.081	-0.0308	51.081	-0.00291
1.082	-0.00391	11.082	-0.00554	21.082	0.01158	31.082	-0.0169	41.082	-0.03811	51.082	0.01929
1.083	-0.00185	11.083	-0.00869	21.083	0.0144	31.083	-0.00581	41.083	-0.03156	51.083	-0.000903377
1.084	-0.01169	11.084	-0.01005	21.084	0.01983	31.084	-0.01787	41.084	-0.03985	51.084	0.01967
1.085	0.00422	11.085	-0.00244	21.085	0.02232	31.085	-0.00727	41.085	-0.02939	51.085	0.00616
1.086	-0.01214	11.086	-0.01473	21.086	0.02449	31.086	-0.01786	41.086	-0.04208	51.086	0.01663
1.087	0.00508	11.087	-0.00419	21.087	0.02095	31.087	-0.00123	41.087	-0.02966	51.087	0.0041
1.088	-0.01194	11.088	-0.023	21.088	0.02671	31.088	-0.01427	41.088	-0.04186	51.088	0.00999
1.089	0.00806	11.089	-0.00447	21.089	0.02235	31.089	0.00514	41.089	-0.02422	51.089	-0.00107
1.09	-0.00668	11.09	-0.02963	21.09	0.02517	31.09	-0.00807	41.09	-0.03903	51.09	0.00304
1.091	0.0107	11.091	-0.00735	21.091	0.02376	31.091	0.00531	41.091	-0.0165	51.091	-0.00656
1.092	0.00542	11.092	-0.03382	21.092	0.01777	31.092	-0.00252	41.092	-0.03457	51.092	-0.00131
1.093	0.01058	11.093	-0.00697	21.093	0.01945	31.093	0.00499	41.093	-0.01253	51.093	-0.00634
1.094	0.00873	11.094	-0.03394	21.094	0.00874	31.094	-0.000878947	41.094	-0.03354	51.094	-0.00468
1.095	0.0072	11.095	-0.00872	21.095	0.01726	31.095	0.00532	41.095	-0.01296	51.095	-0.00694
1.096	0.01301	11.096	-0.03438	21.096	0.00769	31.096	-5.76463e-05	41.096	-0.03169	51.096	-0.00626
1.097	0.00446	11.097	-0.00182	21.097	0.01557	31.097	0.0019	41.097	-0.01258	51.097	-0.00215
1.098	0.01582	11.098	-0.02454	21.098	0.00991	31.098	-0.00527	41.098	-0.0313	51.098	-0.00506
1.099	-0.00218	11.099	-0.00242	21.099	0.01403	31.099	-0.00396	41.099	-0.02068	51.099	0.00491
1.1	0.01472	11.1	-0.01536	21.1	0.00576	31.1	-0.01016	41.1	-0.03141	51.1	-0.00387
1.101	-0.00703	11.101	-0.0058	21.101	0.01608	31.101	-0.00966	41.101	-0.02894	51.101	0.01752
1.102	0.01117	11.102	-0.00814	21.102	0.00994	31.102	-0.01194	41.102	-0.03168	51.102	-0.00251
1.103	-0.01172	11.103	-0.01129	21.103	0.0214	31.103	-0.01063	41.103	-0.03752	51.103	0.01986
1.104	0.00534	11.104	-0.00189	21.104	0.01607	31.104	-0.00867	41.104	-0.02983	51.104	-0.00065837
1.105	-0.0107	11.105	-0.01581	21.105	0.03242	31.105	-0.0147	41.105	-0.04073	51.105	0.01992
1.106	0.00309	11.106	0.00191	21.106	0.02138	31.106	-0.00671	41.106	-0.03059	51.106	0.00135
1.107	-0.00757	11.107	-0.02538	21.107	0.03089	31.107	-0.01241	41.107	-0.04345	51.107	0.01606
1.108	-0.000616156	11.108	0.00294	21.108	0.02017	31.108	0.000470161	41.108	-0.02499	51.108	-0.0012
1.109	-0.00117	11.109	-0.02891	21.109	0.03718	31.109	-0.01013	41.109	-0.04094	51.109	0.00975
1.11	0.00171	11.11	-0.00337	21.11	0.02076	31.11	0.00814	41.11	-0.01939	51.11	-0.0062
1.111	0.00181	11.111	-0.03343	21.111	0.03238	31.111	-0.00637	41.111	-0.03763	51.111	0.00279
1.112	0.00321	11.112	-0.00805	21.112	0.01449	31.112	0.01173	41.112	-0.01461	51.112	-0.01104
1.113	0.01261	11.113	-0.02784	21.113	0.02123	31.113	-0.00734	41.113	-0.03137	51.113	-8.79383e-05
1.114	0.00325	11.114	-0.01485	21.114	0.01166	31.114	0.01076	41.114	-0.01471	51.114	-0.01457
1.115	0.01542	11.115	-0.02665	21.115	0.01219	31.115	-0.00701	41.115	-0.02855	51.115	-0.00378
1.116	3.2661e-05	11.116	-0.01741	21.116	0.00898	31.116	0.01077	41.116	-0.01808	51.116	-0.01452
1.117	0.01889	11.117	-0.01485	21.117	0.01147	31.117	-0.00961	41.117	-0.0218	51.117	-0.000956746
1.118	-0.00205	11.118	-0.01703	21.118	0.01071	31.118	0.00621	41.118	-0.02716	51.118	-0.00582
1.119	0.01567	11.119	-0.00763	21.119	0.00994	31.119	-0.01352	41.119	-0.02387	51.119	0.00072735
1.12	-0.00608	11.12	-0.01568	21.12	0.00934	31.12	-0.000795032	41.12	-0.03281	51.12	0.00451
1.121	0.01098	11.121	0.000899546	21.121	0.01314	31.121	-0.01514	41.121	-0.02707	51.121	0.00421
1.122	-0.00653	11.122	-0.01824	21.122	0.01449	31.122	-0.00438	41.122	-0.03928	51.122	0.00733
1.123	0.00172	11.123	0.00503	21.123	0.02204	31.123	-0.01448	41.123	-0.02816	51.123	0.00377
1.124	-0.00992	11.124	-0.02112	21.124	0.01719	31.124	-0.00551	41.124	-0.04101	51.124	0.01146
1.125	-0.00329	11.125	0.00915	21.125	0.03208	31.125	-0.01382	41.125	-0.02696	51.125	0.00644
1.126	-0.00645	11.126	-0.02368	21.126	0.02479	31.126	-0.0073	41.126	-0.04357	51.126	0.01184
1.127	-0.00652	11.127	0.00431	21.127	0.03169	31.127	-0.00746	41.127	-0.02511	51.127	0.0016
1.128	0.000598136	11.128	-0.02836	21.128	0.02407	31.128	-0.00582	41.128	-0.04139	51.128	0.00815
1.129	-0.00794	11.129	-0.000857012	21.129	0.03178	31.129	-0.00338	41.129	-0.01984	51.129	-0.00308
1.13	0.00781	11.13	-0.03092	21.13	0.02498	31.13	-0.00337	41.13	-0.03987	51.13	0.00315
1.131	-0.00644	11.131	-0.00521	21.131	0.02862	31.131	0.00593	41.131	-0.01505	51.131	-0.00857
1.132	0.01666	11.132	-0.02924	21.132	0.02002	31.132	-0.00386	41.132	-0.03443	51.132	-0.0012
1.133	-0.00118	11.133	-0.01315	21.133	0.02366	31.133	0.00952	41.133	-0.01386	51.133	-0.01063
1.134	0.02175	11.134	-0.02527	21.134	0.01605	31.134	-0.00515	41.134	-0.03258	51.134	-0.00261
1.135	0.00196	11.135	-0.01848	21.135	0.01267	31.135	0.01279	41.135	-0.01494	51.135	-0.01482
1.136	0.01772	11.136	-0.02147	21.136	0.01321	31.136	-0.00645	41.136	-0.026	51.136	-0.0055
1.137	0.00526	11.137	-0.01729	21.137	0.01195	31.137	0.00921	41.137	-0.01684	51.137	-0.01395
1.138	0.01009	11.138	-0.01082	21.138	0.01265	31.138	-0.01068	41.138	-0.02399	51.138	0.00353
1.139	0.00269	11.139	-0.01773	21.139	0.0083	31.139	0.00432	41.139	-0.02673	51.139	-0.01292
1.14	0.00345	11.14	-0.00474	21.14	0.01356	31.14	-0.01541	41.14	-0.0254	51.14	0.01043
1.141	0.00208	11.141	-0.01768	21.141	0.01165	31.141	0.00286	41.141	-0.03467	51.141	-0.00944
1.142	-0.00385	11.142	0.000853581	21.142	0.01692	31.142	-0.01654	41.142	-0.03219	51.142	0.01456
1.143	-0.00196	11.143	-0.0204	21.143	0.02137	31.143	0.000420433	41.143	-0.03918	51.143	-0.0071
1.144	-0.00985	11.144	0.004	21.144	0.02305	31.144	-0.01621	41.144	-0.02855	51.144	0.01804
1.145	-0.000774915	11.145	-0.02003	21.145	0.02522	31.145	-0.00235	41.145	-0.0401	51.145	-0.00329
1.146	-0.00964	11.146	0.00291	21.146	0.03146	31.146	-0.01506	41.146	-0.02915	51.146	0.01777
1.147	8.02841e-05	11.147	-0.02405	21.147	0.02238	31.147	-0.00315	41.147	-0.042	51.147	-0.00291
1.148	-0.01123	11.148	2.51624e-05	21.148	0.03661	31.148	-0.00951	41.148	-0.02273	51.148	0.00983
1.149	0.00501	11.149	-0.02955	21.149	0.02313	31.149	0.000439336	41.149	-0.0382	51.149	-0.00286
1.15	-0.00777	11.15	-0.00531	21.15	0.03736	31.15	-0.00233	41.15	-0.01893	51.15	0.000102836
1.151	0.01109	11.151	-0.03406	21.151	0.01931	31.151	0.00273	41.151	-0.03553	51.151	-0.00623
1.152	-0.00333	11.152	-0.00803	21.152	0.02882	31.152	0.00192	41.152	-0.01398	51.152	-0.00604
1.153	0.02026	11.153	-0.03532	21.153	0.01354	31.153	0.00159	41.153	-0.02732	51.153	-0.00666
1.154	-0.00149	11.154	-0.00814	21.154	0.02288	31.154	0.00535	41.154	-0.01262	51.154	-0.00941
1.155	0.01899	11.155	-0.03853	21.155	0.01053	31.155	0.00225	41.155	-0.02873	51.155	-0.01069
1.156	-0.00178	11.156	-0.00662	21.156	0.01417	31.156	0.00862	41.156	-0.0124	51.156	-0.01262
1.157	0.02295	11.157	-0.03359	21.157	0.00786	31.157	-0.00296	41.157	-0.02868	51.157	-0.00411
1.158	-0.00255	11.158	-0.00152	21.158	0.01443	31.158	0.00406	41.158	-0.01348	51.158	-0.01224
1.159	0.01712	11.159	-0.02946	21.159	0.00698	31.159	-0.00752	41.159	-0.03433	51.159	0.00198
1.16	-0.00594	11.16	0.0044	21.16	0.01387	31.16	0.00308	41.16	-0.01848	51.16	-0.01071
1.161	0.0121	11.161	-0.02452	21.161	0.00707	31.161	-0.01371	41.161	-0.03868	51.161	0.01019
1.162	-0.00786	11.162	0.00494	21.162	0.02017	31.162	0.00113	41.162	-0.02413	51.162	-0.01001
1.163	0.00187	11.163	-0.02039	21.163	0.01516	31.163	-0.01647	41.163	-0.04172	51.163	0.01334
1.164	-0.00912	11.164	0.00254	21.164	0.02809	31.164	0.00179	41.164	-0.02603	51.164	-0.00653
1.165	-0.00103	11.165	-0.01659	21.165	0.0226	31.165	-0.01794	41.165	-0.03498	51.165	0.01698
1.166	-0.00566	11.166	-0.00311	21.166	0.03177	31.166	0.00327	41.166	-0.02957	51.166	-0.0081
1.167	-0.00686	11.167	-0.01997	21.167	0.02726	31.167	-0.01255	41.167	-0.03313	51.167	0.01524
1.168	-0.00105	11.168	-0.01008	21.168	0.02665	31.168	0.0067	41.168	-0.03114	51.168	-0.01131
1.169	-0.00617	11.169	-0.0222	21.169	0.03339	31.169	-0.00455	41.169	-0.02459	51.169	0.01057
1.17	0.00894	11.17	-0.01932	21.17	0.02528	31.17	0.00524	41.17	-0.02766	51.17	-0.01615
1.171	-0.00531	11.171	-0.02362	21.171	0.03071	31.171	0.00116	41.171	-0.01834	51.171	0.0041
1.172	0.01746	11.172	-0.02204	21.172	0.02098	31.172	0.00671	41.172	-0.01945	51.172	-0.01903
1.173	-0.00266	11.173	-0.01965	21.173	0.02445	31.173	0.00231	41.173	-0.01486	51.173	-8.70605e-05
1.174	0.02239	11.174	-0.02623	21.174	0.01292	31.174	0.00541	41.174	-0.02119	51.174	-0.01783
1.175	-0.00213	11.175	-0.01911	21.175	0.01867	31.175	0.00705	41.175	-0.01333	51.175	-0.00297
1.176	0.02129	11.176	-0.02683	21.176	0.00992	31.176	0.00134	41.176	-0.0195	51.176	-0.01289
1.177	-0.000625807	11.177	-0.01238	21.177	0.01779	31.177	0.00477	41.177	-0.01263	51.177	-0.00634
1.178	0.01888	11.178	-0.02581	21.178	0.0092	31.178	-0.00681	41.178	-0.02776	51.178	-0.0068
1.179	0.000881692	11.179	-0.00401	21.179	0.0174	31.179	0.0038	41.179	-0.01648	51.179	-0.00547
1.18	0.0106	11.18	-0.02396	21.18	0.00701	31.18	-0.01267	41.18	-0.03407	51.18	-0.000712725
1.181	-0.00185	11.181	0.00256	21.181	0.02157	31.181	0.000379156	41.181	-0.02034	51.181	-0.0028
1.182	0.002	11.182	-0.02326	21.182	0.01184	31.182	-0.01641	41.182	-0.0376	51.182	0.00489
1.183	-0.00475	11.183	0.00555	21.183	0.0277	31.183	-0.000103543	41.183	-0.02338	51.183	-0.00194
1.184	-0.00399	11.184	-0.02647	21.184	0.01585	31.184	-0.01445	41.184	-0.04195	51.184	0.0069
1.185	-0.0021	11.185	0.00527	21.185	0.03775	31.185	-0.00303	41.185	-0.02219	51.185	-0.00221
1.186	-0.00607	11.186	-0.02642	21.186	0.02132	31.186	-0.01151	41.186	-0.04091	51.186	0.00907
1.187	-0.0014	11.187	0.00369	21.187	0.03768	31.187	-0.00041694	41.187	-0.02229	51.187	-0.00672
1.188	-0.0088	11.188	-0.0311	21.188	0.01979	31.188	-0.00221	41.188	-0.0371	51.188	0.00652
1.189	0.00842	11.189	-0.00132	21.189	0.04022	31.189	0.00122	41.189	-0.01849	51.189	-0.01172
1.19	-0.00844	11.19	-0.0335	21.19	0.02103	31.19	0.0022	41.19	-0.03036	51.19	0.00282
1.191	0.01351	11.191	-0.00632	21.191	0.03559	31.191	8.5662e-05	41.191	-0.0155	51.191	-0.01819
1.192	-0.00416	11.192	-0.03133	21.192	0.01509	31.192	0.00628	41.192	-0.02297	51.192	-0.0012
1.193	0.02122	11.193	-0.01116	21.193	0.02639	31.193	-0.0017	41.193	-0.01479	51.193	-0.0214
1.194	-0.00102	11.194	-0.03014	21.194	0.00948	31.194	0.01184	41.194	-0.01965	51.194	-0.00196
1.195	0.02126	11.195	-0.01666	21.195	0.01458	31.195	-0.00463	41.195	-0.01653	51.195	-0.02525
1.196	-0.00131	11.196	-0.02487	21.196	0.00713	31.196	0.01282	41.196	-0.01552	51.196	-0.00321
1.197	0.02065	11.197	-0.0153	21.197	0.01501	31.197	-0.00414	41.197	-0.01745	51.197	-0.02341
1.198	-0.00077764	11.198	-0.0152	21.198	0.00902	31.198	0.00647	41.198	-0.02019	51.198	0.00255
1.199	0.01465	11.199	-0.01493	21.199	0.01494	31.199	-0.00331	41.199	-0.02228	51.199	-0.02074
1.2	-0.00237	11.2	-0.00683	21.2	0.00895	31.2	-0.00135	41.2	-0.0216	51.2	0.00733
1.201	0.00719	11.201	-0.01423	21.201	0.01569	31.201	-0.00804	41.201	-0.03103	51.201	-0.01547
1.202	-0.00755	11.202	-0.00385	21.202	0.01296	31.202	-0.00526	41.202	-0.02693	51.202	0.00885
1.203	-0.000759427	11.203	-0.01793	21.203	0.02051	31.203	-0.00624	41.203	-0.03636	51.203	-0.01297
1.204	-0.00995	11.204	-0.000859744	21.204	0.02513	31.204	-0.00623	41.204	-0.02687	51.204	0.00875
1.205	-0.00447	11.205	-0.01902	21.205	0.02371	31.205	-0.00476	41.205	-0.03614	51.205	-0.00835
1.206	-0.00453	11.206	0.00376	21.206	0.03142	31.206	-0.00949	41.206	-0.02665	51.206	0.00717
1.207	-0.00655	11.207	-0.0281	21.207	0.0225	31.207	0.0016	41.207	-0.03804	51.207	-0.01025
1.208	0.00105	11.208	0.00103	21.208	0.03233	31.208	-0.0085	41.208	-0.02301	51.208	0.00266
1.209	-0.00733	11.209	-0.03229	21.209	0.02439	31.209	0.00618	41.209	-0.03375	51.209	-0.01118
1.21	0.00778	11.21	-0.00153	21.21	0.03553	31.21	-0.00475	41.21	-0.01823	51.21	-0.00316
1.211	-0.00582	11.211	-0.03485	21.211	0.02106	31.211	0.01173	41.211	-0.02488	51.211	-0.01699
1.212	0.01744	11.212	-0.00702	21.212	0.02845	31.212	-0.00311	41.212	-0.01475	51.212	-0.00751
1.213	-0.00219	11.213	-0.03088	21.213	0.01659	31.213	0.01336	41.213	-0.01994	51.213	-0.01889
1.214	0.02237	11.214	-0.01594	21.214	0.02153	31.214	-0.0018	41.214	-0.01355	51.214	-0.01071
1.215	-0.000846182	11.215	-0.02806	21.215	0.00968	31.215	0.01207	41.215	-0.01678	51.215	-0.02047
1.216	0.0229	11.216	-0.01915	21.216	0.01641	31.216	0.00277	41.216	-0.01382	51.216	-0.0118
1.217	0.00523	11.217	-0.01725	21.217	0.00733	31.217	0.0049	41.217	-0.01444	51.217	-0.01732
1.218	0.01316	11.218	-0.02089	21.218	0.02026	31.218	-0.00439	41.218	-0.02012	51.218	-0.00995
1.219	0.00282	11.219	-0.00888	21.219	0.00645	31.219	0.000174879	41.219	-0.0201	51.219	-0.01319
1.22	0.00537	11.22	-0.02084	21.22	0.01987	31.22	-0.0083	41.22	-0.02594	51.22	-0.00794
1.221	-0.00219	11.221	0.00144	21.221	0.00556	31.221	-0.0052	41.221	-0.02477	51.221	-0.00661
1.222	-0.00323	11.222	-0.02242	21.222	0.02485	31.222	-0.00813	41.222	-0.03518	51.222	-0.00675
1.223	-0.0033	11.223	0.00687	21.223	0.01218	31.223	-0.00601	41.223	-0.02488	51.223	-0.00427
1.224	-0.01086	11.224	-0.02482	21.224	0.03376	31.224	-0.00861	41.224	-0.0343	51.224	-0.00506
1.225	0.000657834	11.225	0.00676	21.225	0.01766	31.225	-0.00763	41.225	-0.02254	51.225	0.00263
1.226	-0.01408	11.226	-0.02347	21.226	0.03548	31.226	-0.006	41.226	-0.038	51.226	-0.00745
1.227	0.00526	11.227	0.000121152	21.227	0.01955	31.227	-0.00567	41.227	-0.0215	51.227	0.00056553
1.228	-0.01486	11.228	-0.02505	21.228	0.03525	31.228	-0.000610765	41.228	-0.0337	51.228	-0.0149
1.229	0.00693	11.229	-0.01124	21.229	0.02242	31.229	-0.000607615	41.229	-0.01737	51.229	-0.000848375
1.23	-0.00568	11.23	-0.02532	21.23	0.03339	31.23	0.00331	41.23	-0.02419	51.23	-0.02039
1.231	0.00648	11.231	-0.02016	21.231	0.02349	31.231	0.00103	41.231	-0.01438	51.231	-0.00291
1.232	0.00349	11.232	-0.02511	21.232	0.02631	31.232	0.0087	41.232	-0.0168	51.232	-0.02474
1.233	0.00424	11.233	-0.02403	21.233	0.02033	31.233	0.00381	41.233	-0.01171	51.233	-0.00416
1.234	0.01168	11.234	-0.01952	21.234	0.01761	31.234	0.00887	41.234	-0.01984	51.234	-0.02746
1.235	-0.00012109	11.235	-0.02675	21.235	0.01668	31.235	0.00284	41.235	-0.01198	51.235	-0.00607
1.236	0.0189	11.236	-0.01392	21.236	0.00922	31.236	0.00887	41.236	-0.0175	51.236	-0.03001
1.237	-0.00155	11.237	-0.02931	21.237	0.0184	31.237	-0.00319	41.237	-0.0116	51.237	-0.00226
1.238	0.01991	11.238	-0.0049	21.238	0.00818	31.238	0.00464	41.238	-0.02071	51.238	-0.02718
1.239	-0.00444	11.239	-0.02844	21.239	0.01948	31.239	-0.00906	41.239	-0.01481	51.239	0.000402105
1.24	0.01441	11.24	0.00346	21.24	0.00599	31.24	0.00204	41.24	-0.02619	51.24	-0.02207
1.241	-0.00343	11.241	-0.02513	21.241	0.02349	31.241	-0.0141	41.241	-0.01883	51.241	0.00486
1.242	0.00189	11.242	0.00547	21.242	0.01082	31.242	0.000249343	41.242	-0.03462	51.242	-0.02023
1.243	-0.00436	11.243	-0.02459	21.243	0.03092	31.243	-0.01508	41.243	-0.02203	51.243	0.00654
1.244	-0.00443	11.244	0.0047	21.244	0.01515	31.244	0.00107	41.244	-0.03342	51.244	-0.01365
1.245	-0.004	11.245	-0.02422	21.245	0.03738	31.245	-0.01735	41.245	-0.02132	51.245	0.00725
1.246	-0.00797	11.246	0.00508	21.246	0.01981	31.246	0.00189	41.246	-0.03728	51.246	-0.01262
1.247	-4.47843e-05	11.247	-0.02857	21.247	0.03959	31.247	-0.01164	41.247	-0.01948	51.247	0.00339
1.248	-0.01119	11.248	-0.00172	21.248	0.01926	31.248	0.00516	41.248	-0.03266	51.248	-0.01533
1.249	0.00782	11.249	-0.02852	21.249	0.03888	31.249	-0.00641	41.249	-0.01714	51.249	2.15847e-05
1.25	-0.00969	11.25	-0.01015	21.25	0.02131	31.25	0.00875	41.25	-0.02298	51.25	-0.02148
1.251	0.01318	11.251	-0.0301	21.251	0.03702	31.251	0.00142	41.251	-0.01512	51.251	-0.00498
1.252	-0.00538	11.252	-0.01744	21.252	0.01521	31.252	0.00729	41.252	-0.0177	51.252	-0.02224
1.253	0.01976	11.253	-0.02728	21.253	0.02928	31.253	0.00273	41.253	-0.01442	51.253	-0.00949
1.254	0.000229423	11.254	-0.0213	21.254	0.01172	31.254	0.0073	41.254	-0.01504	51.254	-0.02153
1.255	0.01836	11.255	-0.02185	21.255	0.02286	31.255	0.00355	41.255	-0.01273	51.255	-0.01596
1.256	0.00454	11.256	-0.02549	21.256	0.00676	31.256	0.0047	41.256	-0.01238	51.256	-0.0205
1.257	0.01549	11.257	-0.01397	21.257	0.02149	31.257	0.00209	41.257	-0.01414	51.257	-0.01672
1.258	0.00574	11.258	-0.02626	21.258	0.00588	31.258	0.000789753	41.258	-0.01884	51.258	-0.01734
1.259	0.00822	11.259	-0.0043	21.259	0.02012	31.259	-0.00231	41.259	-0.01767	51.259	-0.01536
1.26	-6.05413e-05	11.26	-0.02686	21.26	0.00647	31.26	-0.00719	41.26	-0.02237	51.26	-0.00963
1.261	0.00274	11.261	0.00374	21.261	0.02315	31.261	-0.00393	41.261	-0.02088	51.261	-0.01286
1.262	0.0008212	11.262	-0.02306	21.262	0.01292	31.262	-0.01045	41.262	-0.02917	51.262	-0.00664
1.263	-0.0029	11.263	0.00363	21.263	0.02651	31.263	-0.00523	41.263	-0.02196	51.263	-0.01248
1.264	-0.00107	11.264	-0.01567	21.264	0.01889	31.264	-0.01354	41.264	-0.0296	51.264	-0.000874696
1.265	-0.00691	11.265	-0.00839	21.265	0.03003	31.265	0.000159807	41.265	-0.02142	51.265	-0.01079
1.266	0.000301754	11.266	-0.01268	21.266	0.02877	31.266	-0.01533	41.266	-0.03297	51.266	-0.0008206
1.267	-0.00994	11.267	-0.02089	21.267	0.02849	31.267	0.0031	41.267	-0.02104	51.267	-0.01808
1.268	0.00281	11.268	-0.00872	21.268	0.03033	31.268	-0.00766	41.268	-0.0259	51.268	-0.00403
1.269	-0.00938	11.269	-0.03161	21.269	0.02565	31.269	0.00523	41.269	-0.01707	51.269	-0.02471
1.27	0.01152	11.27	-0.00508	21.27	0.035	31.27	0.000502561	41.27	-0.01851	51.27	-0.00838
1.271	-0.00622	11.271	-0.03775	21.271	0.02021	31.271	0.0054	41.271	-0.01407	51.271	-0.02873
1.272	0.01746	11.272	-0.00732	21.272	0.03216	31.272	0.00295	41.272	-0.01503	51.272	-0.0106
1.273	-0.00322	11.273	-0.03102	21.273	0.0128	31.273	0.00377	41.273	-0.01255	51.273	-0.03047
1.274	0.0216	11.274	-0.0177	21.274	0.02965	31.274	0.00264	41.274	-0.01318	51.274	-0.01332
1.275	-0.00119	11.275	-0.02901	21.275	0.0054	31.275	0.0028	41.275	-0.00972	51.275	-0.03433
1.276	0.02216	11.276	-0.02303	21.276	0.01931	31.276	0.00411	41.276	-0.01296	51.276	-0.01229
1.277	0.00279	11.277	-0.01787	21.277	0.00663	31.277	-0.00257	41.277	-0.01016	51.277	-0.03199
1.278	0.0175	11.278	-0.02429	21.278	0.02119	31.278	0.00167	41.278	-0.01567	51.278	-0.01012
1.279	0.00155	11.279	-0.00853	21.279	0.00852	31.279	-0.00909	41.279	-0.01385	51.279	-0.02998
1.28	0.00827	11.28	-0.02538	21.28	0.01819	31.28	0.00119	41.28	-0.01872	51.28	-0.00501
1.281	-0.000178557	11.281	0.000491385	21.281	0.01188	31.281	-0.01642	41.281	-0.02162	51.281	-0.02373
1.282	0.00214	11.282	-0.02598	21.282	0.01878	31.282	-0.000926632	41.282	-0.02665	51.282	-0.00446
1.283	-0.0024	11.283	0.0038	21.283	0.02127	31.283	-0.01381	41.283	-0.02564	51.283	-0.024
1.284	-0.00448	11.284	-0.0212	21.284	0.01985	31.284	-0.00125	41.284	-0.02333	51.284	-0.00261
1.285	-0.00249	11.285	0.0019	21.285	0.03229	31.285	-0.01543	41.285	-0.02722	51.285	-0.0184
1.286	-0.00556	11.286	-0.01838	21.286	0.02223	31.286	-0.00369	41.286	-0.02589	51.286	-0.00142
1.287	0.000672948	11.287	-0.0111	21.287	0.03647	31.287	-0.00874	41.287	-0.02569	51.287	-0.02536
1.288	-0.00859	11.288	-0.02127	21.288	0.02135	31.288	-0.00237	41.288	-0.02192	51.288	-0.00577
1.289	0.0102	11.289	-0.01823	21.289	0.03983	31.289	-0.00221	41.289	-0.02009	51.289	-0.03134
1.29	-0.00608	11.29	-0.01844	21.29	0.02031	31.29	0.00138	41.29	-0.01909	51.29	-0.00848
1.291	0.01793	11.291	-0.02649	21.291	0.03568	31.291	0.00187	41.291	-0.01449	51.291	-0.03602
1.292	-0.000465562	11.292	-0.01611	21.292	0.01502	31.292	0.00335	41.292	-0.01561	51.292	-0.00957
1.293	0.02223	11.293	-0.0328	21.293	0.03089	31.293	0.00221	41.293	-0.00971	51.293	-0.03645
1.294	0.0071	11.294	-0.01117	21.294	0.00876	31.294	0.00172	41.294	-0.01245	51.294	-0.01359
1.295	0.01594	11.295	-0.03715	21.295	0.02495	31.295	0.00433	41.295	-0.00835	51.295	-0.03949
1.296	0.00815	11.296	-0.00884	21.296	0.00331	31.296	0.0014	41.296	-0.00914	51.296	-0.01289
1.297	0.01177	11.297	-0.03596	21.297	0.01983	31.297	0.00124	41.297	-0.00846	51.297	-0.03504
1.298	0.01376	11.298	-0.00292	21.298	0.00797	31.298	-0.00234	41.298	-0.01479	51.298	-0.01071
1.299	0.00466	11.299	-0.03167	21.299	0.01846	31.299	-0.00316	41.299	-0.01411	51.299	-0.02732
1.3	0.01203	11.3	0.00154	21.3	0.00807	31.3	-0.0056	41.3	-0.01653	51.3	-0.00903
1.301	-0.00212	11.301	-0.01956	21.301	0.02018	31.301	-0.00706	41.301	-0.02074	51.301	-0.02254
1.302	0.01128	11.302	-0.00168	21.302	0.01713	31.302	-0.00657	41.302	-0.02185	51.302	-0.01093
1.303	-0.01005	11.303	-0.01722	21.303	0.02159	31.303	-0.00689	41.303	-0.02916	51.303	-0.01743
1.304	0.01151	11.304	-0.00668	21.304	0.02538	31.304	-0.00722	41.304	-0.02163	51.304	-0.00827
1.305	-0.009	11.305	-0.01489	21.305	0.02348	31.305	-0.00689	41.305	-0.02813	51.305	-0.01183
1.306	0.01223	11.306	-0.01054	21.306	0.03363	31.306	-0.00754	41.306	-0.02207	51.306	-0.01033
1.307	-0.00421	11.307	-0.01614	21.307	0.02162	31.307	-0.00541	41.307	-0.02823	51.307	-0.01324
1.308	0.00349	11.308	-0.01799	21.308	0.0352	31.308	-0.00443	41.308	-0.01989	51.308	-0.01468
1.309	0.00515	11.309	-0.02033	21.309	0.02041	31.309	-0.00182	41.309	-0.02003	51.309	-0.0184
1.31	0.00323	11.31	-0.02284	21.31	0.03953	31.31	-0.000347415	41.31	-0.01869	51.31	-0.02131
1.311	0.01452	11.311	-0.02257	21.311	0.01822	31.311	0.0039	41.311	-0.01328	51.311	-0.02324
1.312	0.0033	11.312	-0.02768	21.312	0.03507	31.312	-1.51137e-05	41.312	-0.00983	51.312	-0.02631
1.313	0.0229	11.313	-0.01975	21.313	0.01408	31.313	0.0057	41.313	-0.00736	51.313	-0.02319
1.314	0.00483	11.314	-0.02877	21.314	0.02815	31.314	-0.00196	41.314	-0.00733	51.314	-0.03017
1.315	0.02248	11.315	-0.01692	21.315	0.00814	31.315	0.0057	41.315	-0.00714	51.315	-0.02167
1.316	0.00424	11.316	-0.03166	21.316	0.02401	31.316	-0.0044	41.316	-0.00695	51.316	-0.03224
1.317	0.02646	11.317	-0.01068	21.317	0.00856	31.317	0.00375	41.317	-0.00724	51.317	-0.02177
1.318	0.00562	11.318	-0.02851	21.318	0.0197	31.318	-0.00831	41.318	-0.00885	51.318	-0.0286
1.319	0.02277	11.319	-0.00541	21.319	0.01274	31.319	0.00115	41.319	-0.01355	51.319	-0.01503
1.32	-0.0028	11.32	-0.02552	21.32	0.01605	31.32	-0.01173	41.32	-0.01841	51.32	-0.023
1.321	0.02121	11.321	0.00149	21.321	0.01805	31.321	-0.00374	41.321	-0.02067	51.321	-0.01172
1.322	-0.00762	11.322	-0.02498	21.322	0.01859	31.322	-0.01123	41.322	-0.02178	51.322	-0.02066
1.323	0.01475	11.323	0.00317	21.323	0.02467	31.323	-0.00764	41.323	-0.02518	51.323	-0.00824
1.324	-0.00886	11.324	-0.02526	21.324	0.02162	31.324	-0.01074	41.324	-0.02352	51.324	-0.01702
1.325	0.01384	11.325	0.00648	21.325	0.03276	31.325	-0.00894	41.325	-0.0248	51.325	-0.00427
1.326	-0.00945	11.326	-0.02537	21.326	0.024	31.326	-0.01024	41.326	-0.02411	51.326	-0.01729
1.327	0.01179	11.327	0.00409	21.327	0.03334	31.327	-0.00551	41.327	-0.02653	51.327	-0.01188
1.328	-0.00808	11.328	-0.03168	21.328	0.02165	31.328	-0.00306	41.328	-0.01998	51.328	-0.02735
1.329	0.01658	11.329	-0.000919963	21.329	0.03572	31.329	-0.00583	41.329	-0.01979	51.329	-0.01248
1.33	-0.00263	11.33	-0.03522	21.33	0.02142	31.33	0.00102	41.33	-0.01748	51.33	-0.03675
1.331	0.01942	11.331	-0.00527	21.331	0.03663	31.331	-0.00452	41.331	-0.00979	51.331	-0.01699
1.332	0.00755	11.332	-0.03615	21.332	0.01581	31.332	0.00413	41.332	-0.00683	51.332	-0.03979
1.333	0.02177	11.333	-0.00604	21.333	0.03216	31.333	-0.00516	41.333	-0.00468	51.333	-0.01906
1.334	0.0143	11.334	-0.03545	21.334	0.00857	31.334	0.0043	41.334	-0.00514	51.334	-0.04121
1.335	0.01841	11.335	-0.0117	21.335	0.02492	31.335	-0.00141	41.335	-0.00332	51.335	-0.0208
1.336	0.01469	11.336	-0.03083	21.336	0.00312	31.336	0.00235	41.336	0.000787007	51.336	-0.03822
1.337	0.0175	11.337	-0.01262	21.337	0.02127	31.337	-0.00271	41.337	-0.00669	51.337	-0.01944
1.338	0.01672	11.338	-0.02442	21.338	0.00517	31.338	-0.00254	41.338	-0.00421	51.338	-0.02838
1.339	0.00892	11.339	-0.01241	21.339	0.02088	31.339	-0.00645	41.339	-0.0125	51.339	-0.01873
1.34	0.0176	11.34	-0.01491	21.34	0.00494	31.34	-0.00726	41.34	-0.01361	51.34	-0.0205
1.341	0.000509268	11.341	-0.01203	21.341	0.0195	31.341	-0.00824	41.341	-0.01799	51.341	-0.01802
1.342	0.01506	11.342	-0.0103	21.342	0.01466	31.342	-0.0097	41.342	-0.02073	51.342	-0.01653
1.343	-0.00693	11.343	-0.01459	21.343	0.01895	31.343	-0.00676	41.343	-0.02087	51.343	-0.01666
1.344	0.01382	11.344	-0.0047	21.344	0.02536	31.344	-0.00986	41.344	-0.01856	51.344	-0.00848
1.345	-0.0067	11.345	-0.01585	21.345	0.02231	31.345	-0.00708	41.345	-0.02228	51.345	-0.01726
1.346	0.01584	11.346	-0.00351	21.346	0.03377	31.346	-0.01165	41.346	-0.02144	51.346	-0.00843
1.347	-0.00679	11.347	-0.02868	21.347	0.01865	31.347	-0.00594	41.347	-0.02451	51.347	-0.02634
1.348	0.01444	11.348	-0.00216	21.348	0.03762	31.348	-0.0087	41.348	-0.01225	51.348	-0.01278
1.349	0.00241	11.349	-0.03254	21.349	0.0194	31.349	-0.00104	41.349	-0.01777	51.349	-0.02971
1.35	0.01271	11.35	-0.00455	21.35	0.03771	31.35	-0.00511	41.35	-0.00567	51.35	-0.01957
1.351	0.01063	11.351	-0.03788	21.351	0.01624	31.351	0.00223	41.351	-0.01102	51.351	-0.03846
1.352	0.01343	11.352	-0.00842	21.352	0.03243	31.352	-0.00347	41.352	0.000582235	51.352	-0.02033
1.353	0.01819	11.353	-0.03244	21.353	0.01063	31.353	0.00452	41.353	-0.00738	51.353	-0.03873
1.354	0.01382	11.354	-0.01505	21.354	0.02731	31.354	-0.00347	41.354	0.00227	51.354	-0.02126
1.355	0.02413	11.355	-0.02979	21.355	0.00616	31.355	0.00697	41.355	-0.00602	51.355	-0.03901
1.356	0.01079	11.356	-0.01843	21.356	0.01762	31.356	-0.00428	41.356	0.0033	51.356	-0.02267
1.357	0.02827	11.357	-0.0224	21.357	0.01245	31.357	0.00209	41.357	-0.00759	51.357	-0.03292
1.358	0.00809	11.358	-0.01789	21.358	0.01543	31.358	-0.00802	41.358	0.00189	51.358	-0.02408
1.359	0.02687	11.359	-0.01566	21.359	0.01418	31.359	-0.00459	41.359	-0.01439	51.359	-0.02601
1.36	0.00212	11.36	-0.01735	21.36	0.00949	31.36	-0.01209	41.36	-0.00686	51.36	-0.02028
1.361	0.02319	11.361	-0.00583	21.361	0.02063	31.361	-0.00817	41.361	-0.01873	51.361	-0.01699
1.362	-0.000913278	11.362	-0.01795	21.362	0.0122	31.362	-0.0142	41.362	-0.0143	51.362	-0.01762
1.363	0.01559	11.363	-0.00252	21.363	0.02758	31.363	-0.00735	41.363	-0.0239	51.363	-0.01188
1.364	0.0016	11.364	-0.021	21.364	0.01474	31.364	-0.01436	41.364	-0.01816	51.364	-0.01887
1.365	0.00913	11.365	-0.000346474	21.365	0.03387	31.365	-0.00751	41.365	-0.02172	51.365	-0.00661
1.366	0.00558	11.366	-0.02144	21.366	0.01875	31.366	-0.01566	41.366	-0.01892	51.366	-0.02273
1.367	0.00806	11.367	-0.00111	21.367	0.0338	31.367	-0.00326	41.367	-0.02134	51.367	-0.00982
1.368	0.00418	11.368	-0.03003	21.368	0.01934	31.368	-0.01239	41.368	-0.01185	51.368	-0.02756
1.369	0.00878	11.369	-0.00269	21.369	0.03178	31.369	-0.000809529	41.369	-0.01606	51.369	-0.01384
1.37	0.01387	11.37	-0.03618	21.37	0.02433	31.37	-0.007	41.37	-0.00788	51.37	-0.03697
1.371	0.01194	11.371	-0.00623	21.371	0.02715	31.371	0.00246	41.371	-0.00785	51.371	-0.02129
1.372	0.0185	11.372	-0.03923	21.372	0.01953	31.372	-0.00634	41.372	-0.00179	51.372	-0.0392
1.373	0.01592	11.373	-0.00667	21.373	0.01893	31.373	0.00426	41.373	-0.0016	51.373	-0.0227
1.374	0.02378	11.374	-0.04032	21.374	0.0211	31.374	-0.00552	41.374	-0.00239	51.374	-0.04012
1.375	0.01403	11.375	-0.00825	21.375	0.01348	31.375	0.00948	41.375	0.00106	51.375	-0.02607
1.376	0.02727	11.376	-0.03913	21.376	0.01809	31.376	-0.00666	41.376	-0.00348	51.376	-0.04039
1.377	0.01426	11.377	-0.00641	21.377	0.0095	31.377	0.0015	41.377	0.00161	51.377	-0.02455
1.378	0.02701	11.378	-0.0306	21.378	0.01819	31.378	-0.00779	41.378	-0.00799	51.378	-0.03528
1.379	0.0078	11.379	-0.00636	21.379	0.0065	31.379	-0.00534	41.379	-0.00404	51.379	-0.02107
1.38	0.02659	11.38	-0.01946	21.38	0.01992	31.38	-0.01088	41.38	-0.01217	51.38	-0.0274
1.381	0.00331	11.381	-0.00647	21.381	0.0079	31.381	-0.01104	41.381	-0.01181	51.381	-0.01531
1.382	0.02258	11.382	-0.0137	21.382	0.02784	31.382	-0.013	41.382	-0.01798	51.382	-0.02229
1.383	-0.00234	11.383	-0.00772	21.383	0.01321	31.383	-0.01365	41.383	-0.01959	51.383	-0.01215
1.384	0.0189	11.384	-0.01349	21.384	0.03283	31.384	-0.01152	41.384	-0.02119	51.384	-0.01685
1.385	-0.00276	11.385	-0.01094	21.385	0.01608	31.385	-0.01397	41.385	-0.01562	51.385	-0.01145
1.386	0.02288	11.386	-0.01116	21.386	0.03619	31.386	-0.00891	41.386	-0.02113	51.386	-0.0155
1.387	-0.00253	11.387	-0.01627	21.387	0.01536	31.387	-0.01282	41.387	-0.01393	51.387	-0.01628
1.388	0.0249	11.388	-0.01176	21.388	0.03498	31.388	-0.00368	41.388	-0.01765	51.388	-0.01707
1.389	0.000961681	11.389	-0.02486	21.389	0.01725	31.389	-0.01183	41.389	-0.00605	51.389	-0.0296
1.39	0.02562	11.39	-0.01318	21.39	0.03638	31.39	0.00301	41.39	-0.01238	51.39	-0.02175
1.391	0.00429	11.391	-0.03264	21.391	0.01376	31.391	-0.00808	41.391	0.00281	51.391	-0.03623
1.392	0.03058	11.392	-0.01264	21.392	0.03044	31.392	0.00546	41.392	-0.00759	51.392	-0.02593
1.393	0.01381	11.393	-0.03487	21.393	0.00864	31.393	-0.00807	41.393	0.00532	51.393	-0.03977
1.394	0.02934	11.394	-0.01259	21.394	0.02614	31.394	0.00954	41.394	-0.00591	51.394	-0.02718
1.395	0.0173	11.395	-0.03498	21.395	0.00238	31.395	-0.00741	41.395	0.00488	51.395	-0.04428
1.396	0.0281	11.396	-0.01303	21.396	0.02118	31.396	0.00531	41.396	-0.00389	51.396	-0.02321
1.397	0.02063	11.397	-0.03281	21.397	0.00182	31.397	-0.01116	41.397	0.00559	51.397	-0.04031
1.398	0.02458	11.398	-0.00776	21.398	0.02111	31.398	-0.00104	41.398	-0.00938	51.398	-0.01941
1.399	0.01695	11.399	-0.02934	21.399	0.00175	31.399	-0.01457	41.399	-0.00153	51.399	-0.03699
1.4	0.01926	11.4	-0.00282	21.4	0.02072	31.4	-0.00886	41.4	-0.0108	51.4	-0.01414
1.401	0.0131	11.401	-0.02391	21.401	0.00299	31.401	-0.01489	41.401	-0.00734	51.401	-0.03025
1.402	0.01199	11.402	0.00164	21.402	0.02489	31.402	-0.01326	41.402	-0.01694	51.402	-0.0056
1.403	0.0104	11.403	-0.02435	21.403	0.01059	31.403	-0.01391	41.403	-0.01397	51.403	-0.02987
1.404	0.00863	11.404	0.00218	21.404	0.02711	31.404	-0.01081	41.404	-0.0159	51.404	-0.00473
1.405	0.01405	11.405	-0.02381	21.405	0.01705	31.405	-0.01358	41.405	-0.01441	51.405	-0.02672
1.406	0.00609	11.406	0.00157	21.406	0.02737	31.406	-0.01145	41.406	-0.01454	51.406	-0.00223
1.407	0.0177	11.407	-0.02604	21.407	0.02334	31.407	-0.0108	41.407	-0.01419	51.407	-0.03237
1.408	0.0042	11.408	-0.0018	21.408	0.02355	31.408	-0.00851	41.408	-0.00764	51.408	-0.00903
1.409	0.02397	11.409	-0.03317	21.409	0.02556	31.409	-0.00557	41.409	-0.00826	51.409	-0.03591
1.41	0.00753	11.41	-0.00518	21.41	0.02055	31.41	-0.00345	41.41	-0.00106	51.41	-0.02218
1.411	0.03056	11.411	-0.0354	21.411	0.02418	31.411	0.0034	41.411	-0.00478	51.411	-0.04058
1.412	0.01477	11.412	-0.00953	21.412	0.01396	31.412	-0.00247	41.412	0.00666	51.412	-0.02555
1.413	0.03584	11.413	-0.03111	21.413	0.02314	31.413	0.00765	41.413	-0.00309	51.413	-0.04102
1.414	0.01794	11.414	-0.01763	21.414	0.00835	31.414	-0.00425	41.414	0.00835	51.414	-0.02794
1.415	0.03525	11.415	-0.02764	21.415	0.02063	31.415	0.01092	41.415	-0.00369	51.415	-0.04243
1.416	0.02028	11.416	-0.02329	21.416	0.00257	31.416	-0.00571	41.416	0.00971	51.416	-0.02887
1.417	0.03369	11.417	-0.01699	21.417	0.01942	31.417	0.000159701	41.417	-0.00478	51.417	-0.0365
1.418	0.02117	11.418	-0.02715	21.418	-0.00124	31.418	-0.01272	41.418	0.00422	51.418	-0.02196
1.419	0.02658	11.419	-0.00715	21.419	0.01805	31.419	-0.0044	41.419	-0.01059	51.419	-0.03335
1.42	0.0196	11.42	-0.02694	21.42	-0.00212	31.42	-0.01728	41.42	-0.000452299	51.42	-0.02256
1.421	0.02127	11.421	0.00088762	21.421	0.02059	31.421	-0.00928	41.421	-0.01575	51.421	-0.02531
1.422	0.01527	11.422	-0.01711	21.422	0.00694	31.422	-0.01743	41.422	-0.00806	51.422	-0.01729
1.423	0.01611	11.423	-0.0033	21.423	0.02118	31.423	-0.00863	41.423	-0.01667	51.423	-0.02232
1.424	0.01403	11.424	-0.01673	21.424	0.01438	31.424	-0.01694	41.424	-0.00849	51.424	-0.01169
1.425	0.01406	11.425	-0.00814	21.425	0.0229	31.425	-0.00895	41.425	-0.01743	51.425	-0.01672
1.426	0.01784	11.426	-0.00722	21.426	0.02393	31.426	-0.01677	41.426	-0.01007	51.426	-0.01473
1.427	0.01103	11.427	-0.01853	21.427	0.02023	31.427	-0.006	41.427	-0.01542	51.427	-0.01927
1.428	0.01824	11.428	-0.00652	21.428	0.02419	31.428	-0.00779	41.428	-0.00789	51.428	-0.02544
1.429	0.01419	11.429	-0.03153	21.429	0.01788	31.429	-0.00437	41.429	-0.00591	51.429	-0.01971
1.43	0.0214	11.43	-0.00565	21.43	0.02722	31.43	3.86587e-05	41.43	-0.00621	51.43	-0.03729
1.431	0.01883	11.431	-0.03816	21.431	0.01292	31.431	0.00216	41.431	0.00328	51.431	-0.02292
1.432	0.02799	11.432	-0.01017	21.432	0.0221	31.432	0.00102	41.432	-0.00207	51.432	-0.04083
1.433	0.02134	11.433	-0.03518	21.433	0.0078	31.433	0.000864111	41.433	0.00725	51.433	-0.02547
1.434	0.03148	11.434	-0.00979	21.434	0.02073	31.434	0.00657	41.434	-0.00463	51.434	-0.04534
1.435	0.02255	11.435	-0.0304	21.435	0.000229171	31.435	-0.000597588	41.435	0.00845	51.435	-0.02851
1.436	0.03497	11.436	-0.01627	21.436	0.01724	31.436	0.00837	41.436	-0.00294	51.436	-0.04806
1.437	0.02278	11.437	-0.0248	21.437	-0.000163517	31.437	-0.0076	41.437	0.00964	51.437	-0.01786
1.438	0.0352	11.438	-0.01605	21.438	0.02011	31.438	0.00104	41.438	-0.00712	51.438	-0.04197
1.439	0.01583	11.439	-0.01823	21.439	-0.000556205	31.439	-0.01396	41.439	0.00204	51.439	-0.01438
1.44	0.03543	11.44	-0.01372	21.44	0.01808	31.44	-0.00466	41.44	-0.01163	51.44	-0.03555
1.441	0.00954	11.441	-0.01019	21.441	2.91063e-05	31.441	-0.01819	41.441	-0.00443	51.441	-0.00862
1.442	0.03028	11.442	-0.01318	21.442	0.02193	31.442	-0.0071	41.442	-0.01826	51.442	-0.03322
1.443	0.00536	11.443	-0.00818	21.443	0.00583	31.443	-0.01557	41.443	-0.0078	51.443	-0.00677
1.444	0.02513	11.444	-0.01444	21.444	0.02643	31.444	-0.00905	41.444	-0.01592	51.444	-0.02876
1.445	0.01163	11.445	-0.00422	21.445	0.01066	31.445	-0.01704	41.445	-0.00856	51.445	-0.00492
1.446	0.01949	11.446	-0.01667	21.446	0.02832	31.446	-0.01067	41.446	-0.0162	51.446	-0.02773
1.447	0.01528	11.447	-0.00499	21.447	0.01173	31.447	-0.01034	41.447	-0.00785	51.447	-0.01172
1.448	0.01662	11.448	-0.02803	21.448	0.02907	31.448	-0.00822	41.448	-0.01125	51.448	-0.02865
1.449	0.01926	11.449	-0.00771	21.449	0.0115	31.449	-0.00251	41.449	-0.00682	51.449	-0.01916
1.45	0.01734	11.45	-0.03288	21.45	0.02867	31.45	-0.00446	41.45	-0.00271	51.45	-0.03332
1.451	0.02748	11.451	-0.00961	21.451	0.0103	31.451	0.00842	41.451	-0.00203	51.451	-0.02987
1.452	0.02148	11.452	-0.03772	21.452	0.02372	31.452	-0.00299	41.452	0.00745	51.452	-0.03327
1.453	0.03733	11.453	-0.00989	21.453	0.00485	31.453	0.00908	41.453	-0.00181	51.453	-0.03112
1.454	0.02122	11.454	-0.03897	21.454	0.01892	31.454	-0.00478	41.454	0.00881	51.454	-0.03615
1.455	0.03919	11.455	-0.00903	21.455	-0.000925712	31.455	0.01104	41.455	-0.00192	51.455	-0.03563
1.456	0.0221	11.456	-0.03843	21.456	0.01347	31.456	-0.00738	41.456	0.01295	51.456	-0.03479
1.457	0.03779	11.457	-0.00588	21.457	-0.0006664	31.457	0.00485	41.457	-0.00105	51.457	-0.03313
1.458	0.02559	11.458	-0.0317	21.458	0.01471	31.458	-0.01324	41.458	0.00648	51.458	-0.02919
1.459	0.02921	11.459	-0.00518	21.459	-0.00171	31.459	0.0016	41.459	-0.00768	51.459	-0.02656
1.46	0.0224	11.46	-0.02007	21.46	0.01236	31.46	-0.01845	41.46	0.00181	51.46	-0.02262
1.461	0.02292	11.461	-0.00561	21.461	0.000668223	31.461	-0.00557	41.461	-0.01202	51.461	-0.02145
1.462	0.02018	11.462	-0.01497	21.462	0.01523	31.462	-0.02106	41.462	-0.00401	51.462	-0.02093
1.463	0.0163	11.463	-0.00834	21.463	0.00973	31.463	-0.0116	41.463	-0.0149	51.463	-0.01976
1.464	0.02008	11.464	-0.01345	21.464	0.01777	31.464	-0.0204	41.464	-0.0046	51.464	-0.01762
1.465	0.01311	11.465	-0.00845	21.465	0.01635	31.465	-0.00914	41.465	-0.0155	51.465	-0.0171
1.466	0.02358	11.466	-0.00785	21.466	0.01738	31.466	-0.02072	41.466	-0.00569	51.466	-0.01593
1.467	0.00926	11.467	-0.01884	21.467	0.01678	31.467	-0.00278	41.467	-0.01463	51.467	-0.02128
1.468	0.02381	11.468	-0.00829	21.468	0.01699	31.468	-0.01142	41.468	-0.00286	51.468	-0.02289
1.469	0.01275	11.469	-0.02971	21.469	0.0185	31.469	0.00652	41.469	-0.01066	51.469	-0.02971
1.47	0.03039	11.47	-0.00612	21.47	0.01627	31.47	-0.00538	41.47	0.00404	51.47	-0.02561
1.471	0.01591	11.471	-0.03475	21.471	0.01827	31.471	0.01077	41.471	-0.00473	51.471	-0.03928
1.472	0.03861	11.472	-0.005	21.472	0.00935	31.472	-0.00129	41.472	0.0103	51.472	-0.02669
1.473	0.02234	11.473	-0.0338	21.473	0.01315	31.473	0.0067	41.473	-0.00337	51.473	-0.04199
1.474	0.04096	11.474	-0.00796	21.474	0.0057	31.474	0.00409	41.474	0.0097	51.474	-0.02696
1.475	0.02094	11.475	-0.02925	21.475	0.00787	31.475	0.00671	41.475	-0.00152	51.475	-0.04667
1.476	0.04136	11.476	-0.0163	21.476	0.00107	31.476	0.000676587	41.476	0.01171	51.476	-0.02561
1.477	0.02313	11.477	-0.02291	21.477	0.00829	31.477	-0.000788262	41.477	-0.00212	51.477	-0.04254
1.478	0.03865	11.478	-0.01762	21.478	0.00165	31.478	-0.00568	41.478	0.00834	51.478	-0.01658
1.479	0.02205	11.479	-0.01185	21.479	0.0061	31.479	-0.00861	41.479	-0.00679	51.479	-0.04102
1.48	0.03366	11.48	-0.01389	21.48	-4.68164e-05	31.48	-0.00991	41.48	0.00237	51.48	-0.0105
1.481	0.01837	11.481	-0.00485	21.481	0.00995	31.481	-0.01186	41.481	-0.01359	51.481	-0.03558
1.482	0.0303	11.482	-0.0162	21.482	0.00266	31.482	-0.01512	41.482	-0.00296	51.482	-0.00669
1.483	0.01142	11.483	1.65062e-05	21.483	0.01526	31.483	-0.01169	41.483	-0.01581	51.483	-0.03275
1.484	0.0258	11.484	-0.01867	21.484	0.00585	31.484	-0.01202	41.484	-0.00388	51.484	-0.00468
1.485	0.01247	11.485	0.0044	21.485	0.02237	31.485	-0.01528	41.485	-0.01543	51.485	-0.02862
1.486	0.02522	11.486	-0.01184	21.486	0.00921	31.486	-0.0125	41.486	-0.00334	51.486	-0.00772
1.487	0.01237	11.487	-0.00329	21.487	0.02459	31.487	-0.01136	41.487	-0.01537	51.487	-0.02955
1.488	0.0248	11.488	-0.01528	21.488	0.00849	31.488	-0.00418	41.488	-0.000181833	51.488	-0.01778
1.489	0.01814	11.489	-0.01081	21.489	0.02648	31.489	-0.00809	41.489	-0.0088	51.489	-0.03096
1.49	0.02763	11.49	-0.01775	21.49	0.00728	31.49	0.00594	41.49	0.00395	51.49	-0.02767
1.491	0.02408	11.491	-0.02127	21.491	0.02397	31.491	-0.00335	41.491	-0.00205	51.491	-0.03368
1.492	0.03047	11.492	-0.01582	21.492	0.00265	31.492	0.0066	41.492	0.00857	51.492	-0.03349
1.493	0.03132	11.493	-0.02683	21.493	0.01852	31.493	-0.00286	41.493	0.00338	51.493	-0.03134
1.494	0.03201	11.494	-0.01094	21.494	-0.00182	31.494	0.00987	41.494	0.00944	51.494	-0.0393
1.495	0.03253	11.495	-0.03126	21.495	0.01079	31.495	-0.0022	41.495	0.00409	51.495	-0.03243
1.496	0.03436	11.496	-0.00575	21.496	-0.00727	31.496	0.00824	41.496	0.00983	51.496	-0.04316
1.497	0.03211	11.497	-0.03079	21.497	0.01137	31.497	-0.00676	41.497	0.0079	51.497	-0.02504
1.498	0.031	11.498	0.000917126	21.498	-0.00701	31.498	0.00499	41.498	0.00369	51.498	-0.04229
1.499	0.03168	11.499	-0.02429	21.499	0.00935	31.499	-0.01034	41.499	0.000451948	51.499	-0.01862
1.5	0.02389	11.5	0.00416	21.5	-0.00446	31.5	-0.00218	41.5	-0.00197	51.5	-0.03963
1.501	0.02963	11.501	-0.01029	21.501	0.00798	31.501	-0.01816	41.501	-0.00487	51.501	-0.01041
1.502	0.01629	11.502	0.00299	21.502	0.00248	31.502	-0.00511	41.502	-0.00745	51.502	-0.03941
1.503	0.02709	11.503	-0.00868	21.503	0.00873	31.503	-0.01881	41.503	-0.00743	51.503	-0.00857
1.504	0.01098	11.504	0.000363574	21.504	0.01155	31.504	-0.00429	41.504	-0.00789	51.504	-0.03528
1.505	0.0309	11.505	-0.00592	21.505	0.00948	31.505	-0.02125	41.505	-0.00786	51.505	-0.00737
1.506	0.01104	11.506	-0.00145	21.506	0.02126	31.506	-0.002	41.506	-0.01077	51.506	-0.03148
1.507	0.03244	11.507	-0.00823	21.507	0.00794	31.507	-0.01684	41.507	-0.00519	51.507	-0.01368
1.508	0.01144	11.508	-0.00848	21.508	0.02479	31.508	0.00681	41.508	-0.00663	51.508	-0.03436
1.509	0.03658	11.509	-0.01021	21.509	0.00755	31.509	-0.01308	41.509	0.00204	51.509	-0.02031
1.51	0.02275	11.51	-0.01486	21.51	0.02504	31.51	0.01204	41.51	-0.00152	51.51	-0.03887
1.511	0.03616	11.511	-0.01414	21.511	0.00341	31.511	-0.00737	41.511	0.0109	51.511	-0.02629
1.512	0.03342	11.512	-0.0232	21.512	0.01992	31.512	0.01547	41.512	0.00245	51.512	-0.0424
1.513	0.03704	11.513	-0.01221	21.513	-0.00123	31.513	-0.0054	41.513	0.01536	51.513	-0.02966
1.514	0.03528	11.514	-0.02339	21.514	0.01464	31.514	0.01238	41.514	0.00462	51.514	-0.04251
1.515	0.03727	11.515	-0.00717	21.515	-0.00912	31.515	-0.00148	41.515	0.01721	51.515	-0.03368
1.516	0.03404	11.516	-0.02667	21.516	0.01017	31.516	0.00912	41.516	0.00582	51.516	-0.04099
1.517	0.03522	11.517	-0.0023	21.517	-0.00805	31.517	-0.00376	41.517	0.01514	51.517	-0.03216
1.518	0.03721	11.518	-0.02131	21.518	0.00929	31.518	0.00293	41.518	0.0018	51.518	-0.03409
1.519	0.02664	11.519	0.0029	21.519	-0.00713	31.519	-0.00457	41.519	0.0059	51.519	-0.02949
1.52	0.03499	11.52	-0.01301	21.52	0.00661	31.52	-0.00603	41.52	-0.00418	51.52	-0.02441
1.521	0.01904	11.521	0.00711	21.521	-0.00329	31.521	-0.01386	41.521	0.000904511	51.521	-0.02839
1.522	0.03326	11.522	-0.00912	21.522	0.00834	31.522	-0.00733	41.522	-0.01195	51.522	-0.01721
1.523	0.01356	11.523	0.00791	21.523	0.00594	31.523	-0.01434	41.523	-0.0054	51.523	-0.02885
1.524	0.03366	11.524	-0.01322	21.524	0.00958	31.524	-0.00993	41.524	-0.01059	51.524	-0.00854
1.525	0.01102	11.525	0.00886	21.525	0.01598	31.525	-0.01417	41.525	-0.00844	51.525	-0.02752
1.526	0.03437	11.526	-0.00835	21.526	0.00984	31.526	-0.01058	41.526	-0.00711	51.526	-0.00476
1.527	0.01109	11.527	0.00672	21.527	0.01787	31.527	-0.0047	41.527	-0.01083	51.527	-0.03223
1.528	0.0346	11.528	-0.01261	21.528	0.00863	31.528	-0.00649	41.528	-0.00135	51.528	-0.00571
1.529	0.018	11.529	0.0036	21.529	0.02025	31.529	0.00623	41.529	-0.00637	51.529	-0.03709
1.53	0.03516	11.53	-0.01557	21.53	0.00693	31.53	-0.00518	41.53	0.00849	51.53	-0.01009
1.531	0.02704	11.531	-0.00327	21.531	0.02068	31.531	0.01308	41.531	0.00135	51.531	-0.04195
1.532	0.03735	11.532	-0.01755	21.532	0.000667287	31.532	-0.00599	41.532	0.0154	51.532	-0.01283
1.533	0.03412	11.533	-0.00834	21.533	0.01474	31.533	0.01391	41.533	0.00858	51.533	-0.04176
1.534	0.03709	11.534	-0.01496	21.534	-0.00641	31.534	-0.00778	41.534	0.0104	51.534	-0.01656
1.535	0.03353	11.535	-0.01179	21.535	0.01043	31.535	0.01734	41.535	0.00733	51.535	-0.04174
1.536	0.03699	11.536	-0.01009	21.536	-0.00958	31.536	-0.00859	41.536	0.01111	51.536	-0.01963
1.537	0.03963	11.537	-0.01197	21.537	0.00857	31.537	0.01212	41.537	0.00836	51.537	-0.03127
1.538	0.03575	11.538	-0.00342	21.538	-0.00834	31.538	-0.01103	41.538	0.0066	51.538	-0.01667
1.539	0.0366	11.539	-0.00922	21.539	0.00671	31.539	0.00545	41.539	0.00271	51.539	-0.02505
1.54	0.02832	11.54	0.00406	21.54	-0.00726	31.54	-0.00955	41.54	-0.00183	51.54	-0.01273
1.541	0.03357	11.541	-0.00565	21.541	0.0055	31.541	-0.00564	41.541	0.000321295	51.541	-0.01671
1.542	0.02202	11.542	0.00909	21.542	0.00148	31.542	-0.00726	41.542	-0.00813	51.542	-0.0127
1.543	0.03135	11.543	-0.00878	21.543	0.00397	31.543	-0.00906	41.543	-0.00109	51.543	-0.01114
1.544	0.02078	11.544	0.01119	21.544	0.01021	31.544	-0.00758	41.544	-0.00889	51.544	-0.01104
1.545	0.03435	11.545	-0.00586	21.545	0.00668	31.545	-0.01378	41.545	-0.000219148	51.545	-0.00149
1.546	0.02085	11.546	0.00774	21.546	0.01749	31.546	0.00073813	41.546	-0.00883	51.546	-0.01265
1.547	0.03409	11.547	-0.00686	21.547	0.00481	31.547	-0.01296	41.547	0.00408	51.547	-0.00277
1.548	0.01863	11.548	0.00104	21.548	0.01775	31.548	0.0071	41.548	-0.0047	51.548	-0.01767
1.549	0.03693	11.549	-0.00704	21.549	0.00344	31.549	-0.01279	41.549	0.00984	51.549	-0.00421
1.55	0.02604	11.55	-0.00763	21.55	0.02013	31.55	0.01641	41.55	0.000410298	51.55	-0.02254
1.551	0.0427	11.551	-0.0056	21.551	0.000931247	31.551	-0.00985	41.551	0.01332	51.551	-0.01152
1.552	0.03246	11.552	-0.01645	21.552	0.01761	31.552	0.01625	41.552	0.00846	51.552	-0.02447
1.553	0.04473	11.553	8.80651e-05	21.553	-0.00452	31.553	-0.00723	41.553	0.01223	51.553	-0.01019
1.554	0.03172	11.554	-0.01974	21.554	0.01282	31.554	0.01446	41.554	0.00998	51.554	-0.0251
1.555	0.04724	11.555	0.00382	21.555	-0.01045	31.555	-0.00445	41.555	0.01131	51.555	-0.01146
1.556	0.03521	11.556	-0.02139	21.556	0.00965	31.556	0.01104	41.556	0.01558	51.556	-0.02539
1.557	0.04861	11.557	0.00543	21.557	-0.01003	31.557	-0.00738	41.557	0.01088	51.557	-0.00589
1.558	0.03511	11.558	-0.00902	21.558	0.00844	31.558	0.00551	41.558	0.00846	51.558	-0.02227
1.559	0.04444	11.559	0.0041	21.559	-0.01026	31.559	-0.00851	41.559	0.00718	51.559	0.00131
1.56	0.03159	11.56	-0.00284	21.56	0.00577	31.56	-0.00101	41.56	0.00281	51.56	-0.01702
1.561	0.04124	11.561	0.00653	21.561	-0.0087	31.561	-0.01454	41.561	0.00398	51.561	0.00721
1.562	0.02627	11.562	0.00203	21.562	0.0101	31.562	-0.00622	41.562	-0.00464	51.562	-0.01357
1.563	0.03544	11.563	0.00602	21.563	-0.00191	31.563	-0.01095	41.563	0.0011	51.563	0.00674
1.564	0.02389	11.564	0.000379053	21.564	0.01183	31.564	-0.00817	41.564	-0.0036	51.564	-0.00947
1.565	0.0329	11.565	0.00648	21.565	0.00601	31.565	-0.01045	41.565	0.000340636	51.565	0.01166
1.566	0.02624	11.566	0.000356869	21.566	0.01291	31.566	-0.00898	41.566	-0.00567	51.566	-0.00863
1.567	0.02986	11.567	0.00271	21.567	0.01035	31.567	-0.00458	41.567	0.00121	51.567	0.01071
1.568	0.02729	11.568	-0.000479315	21.568	0.00925	31.568	-0.00588	41.568	-0.000880696	51.568	-0.01349
1.569	0.03352	11.569	-0.000734407	21.569	0.01566	31.569	0.000322594	41.569	0.00551	51.569	0.00699
1.57	0.03535	11.57	-0.0036	21.57	0.00658	31.57	-0.000652255	41.57	0.00488	51.57	-0.01836
1.571	0.03864	11.571	-0.00695	21.571	0.01559	31.571	0.00408	41.571	0.01127	51.571	0.00277
1.572	0.039	11.572	-0.00802	21.572	-0.00082848	31.572	0.000170046	41.572	0.00853	51.572	-0.01833
1.573	0.04229	11.573	-0.00714	21.573	0.01259	31.573	0.00474	41.573	0.01165	51.573	0.00133
1.574	0.04298	11.574	-0.00641	21.574	-0.00791	31.574	0.000502347	41.574	0.00989	51.574	-0.01944
1.575	0.04318	11.575	-0.00797	21.575	0.00845	31.575	0.00654	41.575	0.01138	51.575	0.0025
1.576	0.04337	11.576	-0.00741	21.576	-0.01091	31.576	-0.00177	41.576	0.01532	51.576	-0.02056
1.577	0.04422	11.577	-0.00457	21.577	0.00642	31.577	0.001	41.577	0.01062	51.577	0.00742
1.578	0.04703	11.578	-0.00352	21.578	-0.01228	31.578	-0.00584	41.578	0.01228	51.578	-0.0176
1.579	0.03842	11.579	-0.000514327	21.579	0.00603	31.579	-0.00274	41.579	0.0022	51.579	0.0143
1.58	0.04481	11.58	0.00217	21.58	-0.013	31.58	-0.01057	41.58	0.00973	51.58	-0.01251
1.581	0.03131	11.581	0.0024	21.581	0.00515	31.581	-0.00649	41.581	-0.00247	51.581	0.02166
1.582	0.04227	11.582	0.00687	21.582	-0.00524	31.582	-0.01399	41.582	0.00342	51.582	-0.00939
1.583	0.02404	11.583	-0.000720695	21.583	0.00949	31.583	-0.00452	41.583	-0.00813	51.583	0.02446
1.584	0.04201	11.584	0.00914	21.584	0.00154	31.584	-0.01561	41.584	0.00332	51.584	-0.00219
1.585	0.02476	11.585	0.00301	21.585	0.01089	31.585	-0.00321	41.585	-0.00693	51.585	0.02432
1.586	0.04387	11.586	0.01058	21.586	0.00865	31.586	-0.01658	41.586	0.00664	51.586	0.00404
1.587	0.02433	11.587	-0.00174	21.587	0.00805	31.587	0.0025	41.587	-0.00948	51.587	0.01864
1.588	0.04459	11.588	0.01121	21.588	0.01332	31.588	-0.01609	41.588	0.0062	51.588	0.0039
1.589	0.02864	11.589	-0.00959	21.589	0.00537	31.589	0.00887	41.589	0.00248	51.589	0.01247
1.59	0.04661	11.59	0.00972	21.59	0.01325	31.59	-0.01347	41.59	0.00838	51.59	0.000338437
1.591	0.03572	11.591	-0.0145	21.591	0.00172	31.591	0.01507	41.591	0.00889	51.591	0.00386
1.592	0.04749	11.592	0.00905	21.592	0.01237	31.592	-0.01216	41.592	0.00941	51.592	0.00232
1.593	0.04116	11.593	-0.01143	21.593	-0.00487	31.593	0.01361	41.593	0.0114	51.593	0.000134559
1.594	0.04756	11.594	0.0074	21.594	0.00904	31.594	-0.01003	41.594	0.01142	51.594	0.00675
1.595	0.04775	11.595	-0.00933	21.595	-0.01015	31.595	0.01459	41.595	0.01276	51.595	-0.0075
1.596	0.04828	11.596	0.00379	21.596	0.00522	31.596	-0.01019	41.596	0.01246	51.596	0.012
1.597	0.04586	11.597	-0.0069	21.597	-0.01234	31.597	0.00726	41.597	0.01053	51.597	-0.0065
1.598	0.04524	11.598	0.00458	21.598	0.00548	31.598	-0.01084	41.598	0.01088	51.598	0.02148
1.599	0.04528	11.599	0.000903832	21.599	-0.01159	31.599	-0.00121	41.599	0.00798	51.599	-0.00484
1.6	0.03977	11.6	0.00831	21.6	0.00411	31.6	-0.01018	41.6	0.00752	51.6	0.02999
1.601	0.04371	11.601	0.00561	21.601	-0.0066	31.601	-0.00707	41.601	-0.000936352	51.601	0.000893885
1.602	0.03233	11.602	0.00682	21.602	0.00584	31.602	-0.00723	41.602	0.00154	51.602	0.03034
1.603	0.04101	11.603	0.00901	21.603	-0.00047465	31.603	-0.01066	41.603	-0.0043	51.603	0.00956
1.604	0.02588	11.604	0.00582	21.604	0.00626	31.604	-0.0069	41.604	-0.000525685	51.604	0.02988
1.605	0.04385	11.605	0.01128	21.605	0.01022	31.605	-0.0144	41.605	-0.00131	51.605	0.01595
1.606	0.03361	11.606	0.00629	21.606	0.00489	31.606	-0.00217	41.606	-0.000143906	51.606	0.0273
1.607	0.04114	11.607	0.01223	21.607	0.01325	31.607	-0.01407	41.607	-0.00224	51.607	0.01386
1.608	0.03759	11.608	-0.00319	21.608	0.00172	31.608	0.00453	41.608	0.0048	51.608	0.02406
1.609	0.04267	11.609	0.01286	21.609	0.0158	31.609	-0.01325	41.609	0.00385	51.609	0.01274
1.61	0.04369	11.61	-0.00892	21.61	0.000515441	31.61	0.00959	41.61	0.00861	51.61	0.01854
1.611	0.04453	11.611	0.01284	21.611	0.01475	31.611	-0.01308	41.611	0.00587	51.611	0.01
1.612	0.04701	11.612	-0.0135	21.612	-0.00673	31.612	0.01171	41.612	0.01225	51.612	0.01515
1.613	0.04623	11.613	0.01038	21.613	0.01191	31.613	-0.01356	41.613	0.0113	51.613	0.01214
1.614	0.0505	11.614	-0.00896	21.614	-0.00679	31.614	0.0158	41.614	0.01133	51.614	0.01191
1.615	0.04467	11.615	0.00742	21.615	0.00679	31.615	-0.00948	41.615	0.0125	51.615	0.01429
1.616	0.05302	11.616	-0.00458	21.616	-0.01338	31.616	0.01075	41.616	0.01351	51.616	0.01031
1.617	0.04473	11.617	0.00642	21.617	0.00493	31.617	-0.00996	41.617	0.01402	51.617	0.02051
1.618	0.05308	11.618	0.00127	21.618	-0.01182	31.618	0.00325	41.618	0.00965	51.618	0.01213
1.619	0.04235	11.619	0.00852	21.619	0.00437	31.619	-0.00914	41.619	0.00788	51.619	0.0269
1.62	0.05152	11.62	0.00924	21.62	-0.01335	31.62	-0.00669	41.62	0.00498	51.62	0.02015
1.621	0.03704	11.621	0.01045	21.621	0.00659	31.621	-0.00832	41.621	0.00191	51.621	0.0328
1.622	0.048	11.622	0.01346	21.622	-0.00739	31.622	-0.01157	41.622	0.00275	51.622	0.0205
1.623	0.03792	11.623	0.00831	21.623	0.01093	31.623	-0.007	41.623	-0.00163	51.623	0.03657
1.624	0.04399	11.624	0.0167	21.624	-0.00387	31.624	-0.01418	41.624	-0.000781901	51.624	0.02167
1.625	0.03848	11.625	0.00927	21.625	0.01331	31.625	-0.00455	41.625	-0.000591011	51.625	0.04003
1.626	0.04226	11.626	0.01798	21.626	0.00178	31.626	-0.01498	41.626	0.00156	51.626	0.02235
1.627	0.03838	11.627	0.00582	21.627	0.01308	31.627	0.00050933	41.627	0.00142	51.627	0.03973
1.628	0.04249	11.628	0.0178	21.628	0.00106	31.628	-0.01155	41.628	0.0052	51.628	0.0152
1.629	0.04366	11.629	0.00336	21.629	0.01431	31.629	0.00557	41.629	0.00637	51.629	0.03861
1.63	0.045	11.63	0.01093	21.63	0.000337558	31.63	-0.00861	41.63	0.00656	51.63	0.00936
1.631	0.04569	11.631	0.00154	21.631	0.01262	31.631	0.01063	41.631	0.0092	51.631	0.0357
1.632	0.04947	11.632	0.00862	21.632	-0.00739	31.632	-0.00991	41.632	0.0102	51.632	0.00824
1.633	0.05244	11.633	5.27039e-05	21.633	0.00913	31.633	0.01162	41.633	0.01317	51.633	0.03606
1.634	0.04905	11.634	0.00632	21.634	-0.01202	31.634	-0.01153	41.634	0.01336	51.634	0.00811
1.635	0.05446	11.635	0.0028	21.635	0.00417	31.635	0.01211	41.635	0.01355	51.635	0.03641
1.636	0.05026	11.636	0.00499	21.636	-0.01405	31.636	-0.01463	41.636	0.01097	51.636	0.00862
1.637	0.05649	11.637	0.00588	21.637	0.00214	31.637	0.00951	41.637	0.01426	51.637	0.04051
1.638	0.04739	11.638	0.00807	21.638	-0.01412	31.638	-0.01707	41.638	0.00564	51.638	0.01321
1.639	0.05378	11.639	0.0114	21.639	0.0024	31.639	0.00446	41.639	0.01203	51.639	0.04364
1.64	0.04501	11.64	0.01131	21.64	-0.01353	31.64	-0.02179	41.64	0.00113	51.64	0.02074
1.641	0.05042	11.641	0.01513	21.641	0.00409	31.641	0.00137	41.641	0.00687	51.641	0.04546
1.642	0.04393	11.642	0.01488	21.642	-0.00927	31.642	-0.02243	41.642	4.71052e-05	51.642	0.0255
1.643	0.04576	11.643	0.01739	21.643	0.00671	31.643	0.00138	41.643	0.00383	51.643	0.04598
1.644	0.03878	11.644	0.01486	21.644	-0.00176	31.644	-0.02243	41.644	0.00304	51.644	0.03417
1.645	0.04534	11.645	0.02047	21.645	0.0082	31.645	0.000731041	41.645	0.00111	51.645	0.04894
1.646	0.04227	11.646	0.0132	21.646	0.00559	31.646	-0.02161	41.646	0.00391	51.646	0.03615
1.647	0.04296	11.647	0.01947	21.647	0.00837	31.647	0.00351	41.647	0.00133	51.647	0.04636
1.648	0.04152	11.648	0.00943	21.648	0.01034	31.648	-0.01687	41.648	0.00429	51.648	0.03145
1.649	0.0458	11.649	0.01782	21.649	0.00708	31.649	0.00661	41.649	0.00709	51.649	0.04377
1.65	0.04632	11.65	0.00485	21.65	0.01378	31.65	-0.01246	41.65	0.00745	51.65	0.02887
1.651	0.04766	11.651	0.01519	21.651	0.00482	31.651	0.01053	41.651	0.01057	51.651	0.03972
1.652	0.05274	11.652	0.000258956	21.652	0.01118	31.652	-0.01245	41.652	0.01239	51.652	0.02889
1.653	0.05245	11.653	0.01664	21.653	-0.000385948	31.653	0.01054	41.653	0.01226	51.653	0.03796
1.654	0.05509	11.654	-0.000904228	21.654	0.00647	31.654	-0.01	41.654	0.01245	51.654	0.02876
1.655	0.0504	11.655	0.01776	21.655	-0.0064	31.655	0.01413	41.655	0.01101	51.655	0.03456
1.656	0.05761	11.656	-0.000599412	21.656	0.00453	31.656	-0.01195	41.656	0.01267	51.656	0.03286
1.657	0.0521	11.657	0.01855	21.657	-0.00802	31.657	0.00794	41.657	0.01041	51.657	0.03687
1.658	0.05718	11.658	0.00704	21.658	0.00634	31.658	-0.01407	41.658	0.0106	51.658	0.03941
1.659	0.04874	11.659	0.01935	21.659	-0.00964	31.659	0.00322	41.659	0.00819	51.659	0.03983
1.66	0.05643	11.66	0.01175	21.66	0.00896	31.66	-0.01928	41.66	0.00658	51.66	0.04678
1.661	0.04831	11.661	0.02503	21.661	-0.00718	31.661	-0.00035955	41.661	0.00531	51.661	0.04182
1.662	0.05047	11.662	0.01744	21.662	0.01371	31.662	-0.02237	41.662	0.00289	51.662	0.05267
1.663	0.04545	11.663	0.02403	21.663	-0.00357	31.663	0.000136752	41.663	0.00275	51.663	0.04527
1.664	0.04711	11.664	0.01872	21.664	0.01829	31.664	-0.02367	41.664	0.00213	51.664	0.05873
1.665	0.04698	11.665	0.02401	21.665	0.00672	31.665	0.00243	41.665	0.00232	51.665	0.04725
1.666	0.04767	11.666	0.01984	21.666	0.02156	31.666	-0.0235	41.666	0.00137	51.666	0.05925
1.667	0.04688	11.667	0.01747	21.667	0.00722	31.667	0.00602	41.667	0.00156	51.667	0.04108
1.668	0.04741	11.668	0.01786	21.668	0.0219	31.668	-0.02023	41.668	0.00436	51.668	0.05748
1.669	0.04776	11.669	0.01386	21.669	0.00936	31.669	0.01043	41.669	0.00472	51.669	0.03573
1.67	0.05106	11.67	0.01768	21.67	0.02322	31.67	-0.01566	41.67	0.00784	51.67	0.05539
1.671	0.05305	11.671	0.00813	21.671	0.00692	31.671	0.01304	41.671	0.0082	51.671	0.032
1.672	0.05537	11.672	0.01456	21.672	0.01932	31.672	-0.01549	41.672	0.01312	51.672	0.05362
1.673	0.06062	11.673	0.00876	21.673	0.000743262	31.673	0.0137	41.673	0.01005	51.673	0.03072
1.674	0.05723	11.674	0.01731	21.674	0.01575	31.674	-0.01418	41.674	0.01529	51.674	0.05332
1.675	0.06248	11.675	0.00515	21.675	-0.00299	31.675	0.01404	41.675	0.01043	51.675	0.027
1.676	0.05762	11.676	0.01778	21.676	0.01251	31.676	-0.01401	41.676	0.01209	51.676	0.05677
1.677	0.06532	11.677	0.00823	21.677	-0.00233	31.677	0.00736	41.677	0.00999	51.677	0.03371
1.678	0.05622	11.678	0.02167	21.678	0.01432	31.678	-0.01563	41.678	0.01214	51.678	0.05892
1.679	0.06131	11.679	0.01343	21.679	-0.0041	31.679	0.00149	41.679	0.00663	51.679	0.04369
1.68	0.05172	11.68	0.02785	21.68	0.01254	31.68	-0.01824	41.68	0.00877	51.68	0.06254
1.681	0.05876	11.681	0.01764	21.681	-0.00278	31.681	-0.00535	41.681	0.00407	51.681	0.05024
1.682	0.0482	11.682	0.02978	21.682	0.01744	31.682	-0.0166	41.682	0.0041	51.682	0.06566
1.683	0.05508	11.683	0.01762	21.683	0.00506	31.683	-0.00795	41.683	0.00201	51.683	0.05206
1.684	0.0468	11.684	0.02992	21.684	0.02056	31.684	-0.01447	41.684	0.0053	51.684	0.07009
1.685	0.05612	11.685	0.01923	21.685	0.01176	31.685	-0.0117	41.685	0.00125	51.685	0.05681
1.686	0.04719	11.686	0.03186	21.686	0.02432	31.686	-0.01235	41.686	0.00144	51.686	0.06718
1.687	0.05374	11.687	0.01742	21.687	0.01487	31.687	-0.00843	41.687	0.00179	51.687	0.05603
1.688	0.04954	11.688	0.02629	21.688	0.02646	31.688	-0.00647	41.688	0.00557	51.688	0.06378
1.689	0.05675	11.689	0.01397	21.689	0.01619	31.689	-0.00565	41.689	0.00576	51.689	0.05703
1.69	0.05401	11.69	0.02285	21.69	0.02712	31.69	-0.00222	41.69	0.00514	51.69	0.05631
1.691	0.06236	11.691	0.01183	21.691	0.01083	31.691	-0.0032	41.691	0.01022	51.691	0.0538
1.692	0.0606	11.692	0.01989	21.692	0.02437	31.692	0.0017	41.692	0.01253	51.692	0.05161
1.693	0.06943	11.693	0.01377	21.693	0.00774	31.693	-0.0045	41.693	0.01142	51.693	0.05627
1.694	0.06474	11.694	0.01889	21.694	0.02063	31.694	0.00187	41.694	0.01128	51.694	0.04837
1.695	0.07293	11.695	0.01374	21.695	0.0014	31.695	-0.00498	41.695	0.01294	51.695	0.05793
1.696	0.06839	11.696	0.01675	21.696	0.01706	31.696	0.000731722	41.696	0.01232	51.696	0.0497
1.697	0.0743	11.697	0.01617	21.697	0.00223	31.697	-0.00954	41.697	0.01072	51.697	0.06496
1.698	0.06911	11.698	0.01852	21.698	0.01871	31.698	-0.00154	41.698	0.00846	51.698	0.05153
1.699	0.06898	11.699	0.023	21.699	0.000613135	31.699	-0.01393	41.699	0.00458	51.699	0.07314
1.7	0.06575	11.7	0.02486	21.7	0.01807	31.7	-0.00545	41.7	0.00819	51.7	0.05726
1.701	0.06008	11.701	0.02868	21.701	0.00324	31.701	-0.02012	41.701	0.00284	51.701	0.07888
1.702	0.06044	11.702	0.02566	21.702	0.022	31.702	-0.00496	41.702	0.00303	51.702	0.06039
1.703	0.0546	11.703	0.03062	21.703	0.01043	31.703	-0.02012	41.703	0.00501	51.703	0.08217
1.704	0.05969	11.704	0.02678	21.704	0.02413	31.704	-0.00365	41.704	0.00113	51.704	0.0627
1.705	0.05304	11.705	0.03582	21.705	0.02088	31.705	-0.02354	41.705	0.00409	51.705	0.08725
1.706	0.0609	11.706	0.02626	21.706	0.03002	31.706	-0.00233	41.706	0.000369015	51.706	0.06664
1.707	0.05245	11.707	0.03237	21.707	0.02318	31.707	-0.02059	41.707	0.00349	51.707	0.08141
1.708	0.06276	11.708	0.01825	21.708	0.02905	31.708	0.00273	41.708	0.00434	51.708	0.06764
1.709	0.05937	11.709	0.02713	21.709	0.02384	31.709	-0.01733	41.709	0.00486	51.709	0.07246
1.71	0.07081	11.71	0.01448	21.71	0.0294	31.71	0.00681	41.71	0.00782	51.71	0.06783
1.711	0.06661	11.711	0.02499	21.711	0.02223	31.711	-0.0152	41.711	0.01143	51.711	0.06124
1.712	0.07871	11.712	0.01495	21.712	0.02354	31.712	0.00926	41.712	0.01244	51.712	0.07128
1.713	0.07907	11.713	0.0235	21.713	0.01751	31.713	-0.01552	41.713	0.01214	51.713	0.05947
1.714	0.08171	11.714	0.0146	21.714	0.0185	31.714	0.01139	41.714	0.01266	51.714	0.07555
1.715	0.07881	11.715	0.0225	21.715	0.01198	31.715	-0.016	41.715	0.0122	51.715	0.05461
1.716	0.08145	11.716	0.01426	21.716	0.01362	31.716	0.00879	41.716	0.01304	51.716	0.07476
1.717	0.08295	11.717	0.02362	21.717	0.01314	31.717	-0.02024	41.717	0.01128	51.717	0.06279
1.718	0.07891	11.718	0.02141	21.718	0.01087	31.718	0.00553	41.718	0.00902	51.718	0.08212
1.719	0.08155	11.719	0.02768	21.719	0.01267	31.719	-0.02284	41.719	0.0053	51.719	0.06836
1.72	0.07033	11.72	0.03036	21.72	0.01039	31.72	0.00228	41.72	0.00663	51.72	0.08558
1.721	0.07428	11.721	0.03059	21.721	0.01725	31.721	-0.02593	41.721	0.00258	51.721	0.0785
1.722	0.0673	11.722	0.03963	21.722	0.01497	31.722	-0.000163362	41.722	0.00228	51.722	0.08381
1.723	0.06847	11.723	0.02975	21.723	0.02509	31.723	-0.02641	41.723	0.00427	51.723	0.08912
1.724	0.06117	11.724	0.0401	21.724	0.01825	31.724	0.000332939	41.724	0.00169	51.724	0.08237
1.725	0.06984	11.725	0.02973	21.725	0.03114	31.725	-0.02804	41.725	0.00318	51.725	0.09567
1.726	0.06303	11.726	0.04334	21.726	0.02202	31.726	0.00393	41.726	-0.000214201	51.726	0.08093
1.727	0.0717	11.727	0.02743	21.727	0.03458	31.727	-0.02395	41.727	0.00324	51.727	0.09619
1.728	0.06326	11.728	0.0363	21.728	0.02219	31.728	0.00654	41.728	0.00376	51.728	0.07541
1.729	0.07992	11.729	0.0217	21.729	0.03655	31.729	-0.02003	41.729	0.00525	51.729	0.09507
1.73	0.07197	11.73	0.03302	21.73	0.02335	31.73	0.0085	41.73	0.00756	51.73	0.07055
1.731	0.09043	11.731	0.02037	21.731	0.03494	31.731	-0.01612	41.731	0.00743	51.731	0.09168
1.732	0.07921	11.732	0.0268	21.732	0.01782	31.732	0.00933	41.732	0.01398	51.732	0.06878
1.733	0.09571	11.733	0.01986	21.733	0.02957	31.733	-0.01529	41.733	0.00928	51.733	0.09056
1.734	0.08645	11.734	0.02678	21.734	0.01441	31.734	0.00803	41.734	0.01175	51.734	0.07239
1.735	0.09268	11.735	0.02164	21.735	0.026	31.735	-0.00974	41.735	0.01096	51.735	0.08619
1.736	0.09092	11.736	0.02448	21.736	0.00921	31.736	0.00151	41.736	0.01474	51.736	0.07666
1.737	0.0916	11.737	0.02667	21.737	0.02699	31.737	-0.01039	41.737	0.00923	51.737	0.08833
1.738	0.09262	11.738	0.02707	21.738	0.00971	31.738	-0.00598	41.738	0.01088	51.738	0.08109
1.739	0.08694	11.739	0.03513	21.739	0.03059	31.739	-0.00973	41.739	0.00455	51.739	0.09048
1.74	0.0904	11.74	0.03275	21.74	0.00891	31.74	-0.01609	41.74	0.00719	51.74	0.0909
1.741	0.08342	11.741	0.04571	21.741	0.03077	31.741	-0.00972	41.741	0.002	51.741	0.09377
1.742	0.08884	11.742	0.03616	21.742	0.01708	31.742	-0.02065	41.742	0.00545	51.742	0.09826
1.743	0.07876	11.743	0.05155	21.743	0.03323	31.743	-0.00646	41.743	-0.000391085	51.743	0.09412
1.744	0.0889	11.744	0.03662	21.744	0.02574	31.744	-0.02504	41.744	0.000452805	51.744	0.10742
1.745	0.07866	11.745	0.05349	21.745	0.03765	31.745	-0.00417	41.745	0.0013	51.745	0.09659
1.746	0.08946	11.746	0.03774	21.746	0.03342	31.746	-0.02406	41.746	0.000508583	51.746	0.1112
1.747	0.07645	11.747	0.04793	21.747	0.03571	31.747	0.000406403	41.747	0.00217	51.747	0.09303
1.748	0.09458	11.748	0.03055	21.748	0.03164	31.748	-0.02177	41.748	0.00285	51.748	0.10911
1.749	0.08043	11.749	0.04203	21.749	0.03442	31.749	0.00482	41.749	0.00695	51.749	0.08621
1.75	0.10361	11.75	0.02922	21.75	0.04062	31.75	-0.01948	41.75	0.00568	51.75	0.10538
1.751	0.0862	11.751	0.0337	21.751	0.02873	31.751	0.00711	41.751	0.01027	51.751	0.08053
1.752	0.10906	11.752	0.02839	21.752	0.04145	31.752	-0.01996	41.752	0.01128	51.752	0.10394
1.753	0.09099	11.753	0.03188	21.753	0.02222	31.753	0.00842	41.753	0.01179	51.753	0.0786
1.754	0.11174	11.754	0.02934	21.754	0.0387	31.754	-0.01718	41.754	0.00791	51.754	0.10201
1.755	0.09383	11.755	0.02909	21.755	0.0162	31.755	0.01005	41.755	0.01266	51.755	0.07634
1.756	0.11327	11.756	0.03144	21.756	0.03496	31.756	-0.01864	41.756	0.01318	51.756	0.1053
1.757	0.09879	11.757	0.03004	21.757	0.01507	31.757	0.00533	41.757	0.01207	51.757	0.08159
1.758	0.11301	11.758	0.04218	21.758	0.03253	31.758	-0.01929	41.758	0.00688	51.758	0.10875
1.759	0.09706	11.759	0.03573	21.759	0.01721	31.759	-0.000206789	41.759	0.00854	51.759	0.09189
1.76	0.10835	11.76	0.0495	21.76	0.03059	31.76	-0.01928	41.76	0.00596	51.76	0.11188
1.761	0.0955	11.761	0.04027	21.761	0.02065	31.761	-0.0077	41.761	0.00305	51.761	0.10219
1.762	0.10091	11.762	0.05845	21.762	0.03207	31.762	-0.01406	41.762	0.00226	51.762	0.11142
1.763	0.09279	11.763	0.04286	21.763	0.02963	31.763	-0.01389	41.763	0.00131	51.763	0.10923
1.764	0.09739	11.764	0.05973	21.764	0.03421	31.764	-0.01242	41.764	0.00166	51.764	0.11275
1.765	0.09743	11.765	0.04464	21.765	0.03633	31.765	-0.02008	41.765	0.000550478	51.765	0.11578
1.766	0.09616	11.766	0.06052	21.766	0.03797	31.766	-0.00508	41.766	0.00123	51.766	0.10902
1.767	0.09978	11.767	0.04086	21.767	0.04124	31.767	-0.02122	41.767	0.0024	51.767	0.11662
1.768	0.0972	11.768	0.05724	21.768	0.03782	31.768	0.00178	41.768	0.00194	51.768	0.10481
1.769	0.10653	11.769	0.03807	21.769	0.04126	31.769	-0.0204	41.769	0.00572	51.769	0.11616
1.77	0.10216	11.77	0.04727	21.77	0.03751	31.77	0.00651	41.77	0.00363	51.77	0.09652
1.771	0.11393	11.771	0.03414	21.771	0.04323	31.771	-0.01566	41.771	0.01018	51.771	0.11553
1.772	0.10989	11.772	0.04399	21.772	0.03052	31.772	0.00685	41.772	0.01118	51.772	0.09426
1.773	0.12085	11.773	0.03444	21.773	0.03835	31.773	-0.01027	41.773	0.01398	51.773	0.11621
1.774	0.11371	11.774	0.04315	21.774	0.02776	31.774	0.00587	41.774	0.01173	51.774	0.0907
1.775	0.12434	11.775	0.03507	21.775	0.03641	31.775	-0.00635	41.775	0.01273	51.775	0.1133
1.776	0.11459	11.776	0.0415	21.776	0.02419	31.776	-0.00309	41.776	0.01064	51.776	0.09611
1.777	0.12913	11.777	0.03864	21.777	0.03186	31.777	-0.00765	41.777	0.01279	51.777	0.11284
1.778	0.11792	11.778	0.04605	21.778	0.02648	31.778	-0.01384	41.778	0.00564	51.778	0.10935
1.779	0.12578	11.779	0.04905	21.779	0.03252	31.779	-0.0052	41.779	0.0073	51.779	0.11368
1.78	0.11456	11.78	0.04798	21.78	0.02536	31.78	-0.02085	41.78	0.000969816	51.78	0.12209
1.781	0.11899	11.781	0.06061	21.781	0.03694	31.781	-0.00519	41.781	0.00263	51.781	0.11338
1.782	0.11658	11.782	0.05171	21.782	0.03108	31.782	-0.02541	41.782	-0.000441406	51.782	0.12848
1.783	0.10993	11.783	0.06336	21.783	0.04104	31.783	-0.00225	41.783	0.000401484	51.783	0.11341
1.784	0.11665	11.784	0.05087	21.784	0.03419	31.784	-0.02785	41.784	-0.0012	51.784	0.13568
1.785	0.1113	11.785	0.0679	21.785	0.04822	31.785	-0.00175	41.785	0.000131262	51.785	0.11572
1.786	0.12014	11.786	0.05183	21.786	0.03763	31.786	-0.028	41.786	0.000322151	51.786	0.13734
1.787	0.11022	11.787	0.06805	21.787	0.0515	31.787	0.00249	41.787	0.000839041	51.787	0.11102
1.788	0.12347	11.788	0.04692	21.788	0.03651	31.788	-0.02262	41.788	-0.00043707	51.788	0.13525
1.789	0.11437	11.789	0.06183	21.789	0.0538	31.789	0.00592	41.789	0.00383	51.789	0.10713
1.79	0.13185	11.79	0.04005	21.79	0.03864	31.79	-0.01658	41.79	0.00402	51.79	0.12891
1.791	0.12503	11.791	0.05382	21.791	0.053	31.791	0.00854	41.791	0.0078	51.791	0.10227
1.792	0.13762	11.792	0.03644	21.792	0.03213	31.792	-0.01543	41.792	0.01256	51.792	0.12715
1.793	0.13342	11.793	0.05314	21.793	0.04845	31.793	0.00952	41.793	0.0103	51.793	0.108
1.794	0.14242	11.794	0.03984	21.794	0.02905	31.794	-0.01167	41.794	0.01066	51.794	0.12261
1.795	0.13886	11.795	0.04888	21.795	0.04585	31.795	0.00708	41.795	0.01068	51.795	0.10835
1.796	0.14281	11.796	0.04064	21.796	0.02532	31.796	-0.01085	41.796	0.01528	51.796	0.12263
1.797	0.14138	11.797	0.04984	21.797	0.04277	31.797	-0.00123	41.797	0.00943	51.797	0.11572
1.798	0.14565	11.798	0.05268	21.798	0.02843	31.798	-0.01166	41.798	0.00897	51.798	0.12739
1.799	0.139	11.799	0.05308	21.799	0.04197	31.799	-0.00856	41.799	0.00378	51.799	0.12374
1.8	0.14099	11.8	0.06473	21.8	0.03056	31.8	-0.01377	41.8	0.00724	51.8	0.13166
1.801	0.13548	11.801	0.05681	21.801	0.04215	31.801	-0.01622	41.801	-0.00053579	51.801	0.12898
1.802	0.13486	11.802	0.07319	21.802	0.03922	31.802	-0.01181	41.802	0.00148	51.802	0.13544
1.803	0.13473	11.803	0.05565	21.803	0.04363	31.803	-0.01702	41.803	-0.00124	51.803	0.13194
1.804	0.12856	11.804	0.07463	21.804	0.0469	31.804	-0.01197	41.804	0.00306	51.804	0.14084
1.805	0.13561	11.805	0.05823	21.805	0.04756	31.805	-0.02044	41.805	-0.00015035	51.805	0.13621
1.806	0.13401	11.806	0.07885	21.806	0.05409	31.806	-0.00837	41.806	0.00023126	51.806	0.14022
1.807	0.13551	11.807	0.05577	21.807	0.0479	31.807	-0.01783	41.807	0.00306	51.807	0.13461
1.808	0.13522	11.808	0.07198	21.808	0.05557	31.808	-0.0038	41.808	0.00556	51.808	0.1378
1.809	0.14324	11.809	0.05183	21.809	0.04873	31.809	-0.01358	41.809	0.00708	51.809	0.1299
1.81	0.14295	11.81	0.06951	21.81	0.05869	31.81	0.00257	41.81	0.01203	51.81	0.13359
1.811	0.14983	11.811	0.04659	21.811	0.04451	31.811	-0.0077	41.811	0.01307	51.811	0.12406
1.812	0.15068	11.812	0.06346	21.812	0.05642	31.812	0.00746	41.812	0.01834	51.812	0.13361
1.813	0.15887	11.813	0.04576	21.813	0.03963	31.813	-0.00753	41.813	0.0166	51.813	0.12409
1.814	0.15466	11.814	0.06197	21.814	0.05171	31.814	0.00747	41.814	0.02008	51.814	0.1325
1.815	0.16366	11.815	0.04394	21.815	0.03589	31.815	-0.00655	41.815	0.01802	51.815	0.12395
1.816	0.15554	11.816	0.06309	21.816	0.04732	31.816	0.0065	41.816	0.02264	51.816	0.13252
1.817	0.16748	11.817	0.05012	21.817	0.03493	31.817	-0.01192	41.817	0.02106	51.817	0.1305
1.818	0.15512	11.818	0.06845	21.818	0.04505	31.818	-0.00197	41.818	0.01345	51.818	0.13712
1.819	0.16624	11.819	0.05825	21.819	0.03625	31.819	-0.01795	41.819	0.01498	51.819	0.13803
1.82	0.15062	11.82	0.07267	21.82	0.04702	31.82	-0.00621	41.82	0.00769	51.82	0.14171
1.821	0.16484	11.821	0.0672	21.821	0.0379	31.821	-0.02121	41.821	0.01085	51.821	0.14376
1.822	0.14726	11.822	0.07297	21.822	0.05356	31.822	-0.00946	41.822	0.00406	51.822	0.14663
1.823	0.15855	11.823	0.07174	21.823	0.04101	31.823	-0.0212	41.823	0.00933	51.823	0.14917
1.824	0.14684	11.824	0.071	21.824	0.05896	31.824	-0.01092	41.824	0.00482	51.824	0.15073
1.825	0.15731	11.825	0.07417	21.825	0.04576	31.825	-0.01989	41.825	0.01009	51.825	0.15507
1.826	0.14837	11.826	0.07	21.826	0.06615	31.826	-0.00994	41.826	0.00575	51.826	0.14815
1.827	0.16064	11.827	0.07431	21.827	0.04593	31.827	-0.01581	41.827	0.01216	51.827	0.15461
1.828	0.15235	11.828	0.06394	21.828	0.0642	31.828	-0.00488	41.828	0.00765	51.828	0.14166
1.829	0.17098	11.829	0.072	21.829	0.04807	31.829	-0.00797	41.829	0.01716	51.829	0.15431
1.83	0.16008	11.83	0.05984	21.83	0.0683	31.83	0.00181	41.83	0.01608	51.83	0.13206
1.831	0.17952	11.831	0.06774	21.831	0.04743	31.831	-0.00115	41.831	0.02722	51.831	0.15384
1.832	0.16732	11.832	0.05314	21.832	0.06505	31.832	0.00502	41.832	0.02499	51.832	0.1316
1.833	0.18399	11.833	0.06935	21.833	0.04451	31.833	0.000584528	41.833	0.02831	51.833	0.15485
1.834	0.17098	11.834	0.05524	21.834	0.05985	31.834	0.00528	41.834	0.02543	51.834	0.12902
1.835	0.18667	11.835	0.0708	21.835	0.03784	31.835	0.0015	41.835	0.03331	51.835	0.15569
1.836	0.17365	11.836	0.0544	21.836	0.05171	31.836	0.00294	41.836	0.02864	51.836	0.13002
1.837	0.18999	11.837	0.07567	21.837	0.039	31.837	-0.00622	41.837	0.02853	51.837	0.15849
1.838	0.17421	11.838	0.05862	21.838	0.0527	31.838	-0.00103	41.838	0.02141	51.838	0.13739
1.839	0.18664	11.839	0.08233	21.839	0.03869	31.839	-0.01085	41.839	0.02228	51.839	0.16276
1.84	0.17118	11.84	0.06332	21.84	0.05125	31.84	-0.00696	41.84	0.01647	51.84	0.14524
1.841	0.18344	11.841	0.08704	21.841	0.0449	31.841	-0.0171	41.841	0.01946	51.841	0.16702
1.842	0.167	11.842	0.07032	21.842	0.0542	31.842	-0.00474	41.842	0.01153	51.842	0.15326
1.843	0.18041	11.843	0.08539	21.843	0.05388	31.843	-0.0157	41.843	0.01631	51.843	0.16835
1.844	0.16495	11.844	0.07209	21.844	0.0578	31.844	-0.0035	41.844	0.01327	51.844	0.15785
1.845	0.18178	11.845	0.08439	21.845	0.06107	31.845	-0.01804	41.845	0.01658	51.845	0.17213
1.846	0.16958	11.846	0.07761	21.846	0.0601	31.846	3.32293e-05	41.846	0.01566	51.846	0.16114
1.847	0.18103	11.847	0.0785	21.847	0.06288	31.847	-0.01549	41.847	0.01474	51.847	0.16988
1.848	0.17193	11.848	0.07531	21.848	0.0593	31.848	0.00796	41.848	0.02018	51.848	0.15741
1.849	0.18517	11.849	0.07309	21.849	0.06583	31.849	-0.01049	41.849	0.02675	51.849	0.16322
1.85	0.17787	11.85	0.07268	21.85	0.05915	31.85	0.01834	41.85	0.02567	51.85	0.15467
1.851	0.19013	11.851	0.06916	21.851	0.06633	31.851	-0.00289	41.851	0.03208	51.851	0.15819
1.852	0.18593	11.852	0.0707	21.852	0.05281	31.852	0.01893	41.852	0.03279	51.852	0.15404
1.853	0.19574	11.853	0.06718	21.853	0.06537	31.853	-0.00262	41.853	0.03855	51.853	0.15675
1.854	0.19317	11.854	0.07182	21.854	0.04826	31.854	0.02474	41.854	0.03502	51.854	0.15587
1.855	0.19614	11.855	0.06651	21.855	0.06131	31.855	-0.0005619	41.855	0.04225	51.855	0.15286
1.856	0.19731	11.856	0.07212	21.856	0.04305	31.856	0.02126	41.856	0.03709	51.856	0.15866
1.857	0.19636	11.857	0.06747	21.857	0.06132	31.857	-0.00535	41.857	0.03927	51.857	0.16104
1.858	0.20292	11.858	0.07944	21.858	0.04454	31.858	0.01484	41.858	0.03361	51.858	0.16538
1.859	0.19252	11.859	0.07201	21.859	0.06444	31.859	-0.01047	41.859	0.03236	51.859	0.16563
1.86	0.20233	11.86	0.08513	21.86	0.04488	31.86	0.00728	41.86	0.02997	51.86	0.17258
1.861	0.18818	11.861	0.0777	21.861	0.06674	31.861	-0.01281	41.861	0.02481	51.861	0.17447
1.862	0.20191	11.862	0.08983	21.862	0.04962	31.862	0.00477	41.862	0.02568	51.862	0.17897
1.863	0.18629	11.863	0.07963	21.863	0.07018	31.863	-0.00847	41.863	0.02182	51.863	0.17449
1.864	0.20296	11.864	0.09177	21.864	0.05518	31.864	0.00373	41.864	0.0271	51.864	0.18356
1.865	0.18766	11.865	0.08043	21.865	0.07492	31.865	-0.0051	41.865	0.02406	51.865	0.18414
1.866	0.20563	11.866	0.09485	21.866	0.06237	31.866	0.004	41.866	0.0259	51.866	0.18554
1.867	0.19246	11.867	0.07698	21.867	0.0751	31.867	0.00316	41.867	0.02514	51.867	0.17341
1.868	0.20766	11.868	0.09368	21.868	0.06532	31.868	0.00949	41.868	0.03482	51.868	0.18589
1.869	0.20019	11.869	0.07158	21.869	0.07576	31.869	0.01174	41.869	0.03651	51.869	0.16707
1.87	0.21294	11.87	0.09024	21.87	0.06827	31.87	0.01546	41.87	0.04064	51.87	0.18201
1.871	0.21151	11.871	0.06683	21.871	0.07431	31.871	0.01755	41.871	0.04428	51.871	0.16025
1.872	0.21871	11.872	0.08696	21.872	0.06176	31.872	0.01491	41.872	0.04841	51.872	0.18155
1.873	0.22038	11.873	0.06762	21.873	0.07074	31.873	0.02124	41.873	0.04488	51.873	0.16126
1.874	0.22106	11.874	0.08726	21.874	0.05705	31.874	0.01371	41.874	0.05195	51.874	0.18157
1.875	0.22273	11.875	0.06956	21.875	0.06815	31.875	0.0277	41.875	0.0445	51.875	0.1577
1.876	0.22129	11.876	0.08398	21.876	0.05331	31.876	0.01006	41.876	0.05173	51.876	0.18421
1.877	0.22671	11.877	0.07704	21.877	0.0649	31.877	0.02438	41.877	0.04478	51.877	0.16229
1.878	0.22038	11.878	0.08363	21.878	0.05692	31.878	0.00185	41.878	0.04549	51.878	0.18913
1.879	0.22531	11.879	0.0855	21.879	0.06377	31.879	0.0209	41.879	0.03967	51.879	0.17031
1.88	0.21653	11.88	0.08557	21.88	0.05873	31.88	-0.00587	41.88	0.04022	51.88	0.19763
1.881	0.22619	11.881	0.09477	21.881	0.06656	31.881	0.01285	41.881	0.03424	51.881	0.18061
1.882	0.21366	11.882	0.0919	21.882	0.06494	31.882	-0.00463	41.882	0.03266	51.882	0.20125
1.883	0.2256	11.883	0.09882	21.883	0.06788	31.883	0.01638	41.883	0.03223	51.883	0.18422
1.884	0.21862	11.884	0.09237	21.884	0.07196	31.884	-0.00485	41.884	0.03098	51.884	0.2091
1.885	0.22453	11.885	0.10141	21.885	0.07165	31.885	0.01925	41.885	0.03625	51.885	0.18784
1.886	0.22065	11.886	0.09186	21.886	0.07801	31.886	-0.00132	41.886	0.03419	51.886	0.20815
1.887	0.22541	11.887	0.10286	21.887	0.07248	31.887	0.02816	41.887	0.03702	51.887	0.18476
1.888	0.22316	11.888	0.08548	21.888	0.07998	31.888	0.00432	41.888	0.04294	51.888	0.20263
1.889	0.23069	11.889	0.10023	21.889	0.06972	31.889	0.0343	41.889	0.04186	51.889	0.18365
1.89	0.23105	11.89	0.07943	21.89	0.08261	31.89	0.01535	41.89	0.05577	51.89	0.19581
1.891	0.23745	11.891	0.09695	21.891	0.06647	31.891	0.03946	41.891	0.04833	51.891	0.18058
1.892	0.24319	11.892	0.07353	21.892	0.08116	31.892	0.01431	41.892	0.06192	51.892	0.19355
1.893	0.24778	11.893	0.09562	21.893	0.06535	31.893	0.03842	41.893	0.04991	51.893	0.18077
1.894	0.25662	11.894	0.07629	21.894	0.07775	31.894	0.01849	41.894	0.06415	51.894	0.1882
1.895	0.24818	11.895	0.09413	21.895	0.06145	31.895	0.04048	41.895	0.051	51.895	0.1852
1.896	0.26696	11.896	0.0761	21.896	0.07075	31.896	0.01713	41.896	0.0654	51.896	0.19149
1.897	0.25134	11.897	0.09541	21.897	0.06146	31.897	0.03569	41.897	0.05143	51.897	0.18816
1.898	0.27306	11.898	0.08782	21.898	0.0724	31.898	0.01185	41.898	0.06242	51.898	0.19706
1.899	0.24994	11.899	0.09963	21.899	0.0636	31.899	0.03155	41.899	0.04942	51.899	0.19716
1.9	0.2728	11.9	0.09709	21.9	0.06996	31.9	0.0056	41.9	0.05698	51.9	0.20703
1.901	0.25033	11.901	0.10418	21.901	0.06753	31.901	0.02497	41.901	0.04595	51.901	0.20403
1.902	0.26977	11.902	0.10457	21.902	0.07292	31.902	0.00342	41.902	0.04812	51.902	0.21032
1.903	0.25219	11.903	0.10416	21.903	0.07618	31.903	0.02687	41.903	0.04329	51.903	0.21221
1.904	0.2669	11.904	0.10733	21.904	0.0757	31.904	0.00287	41.904	0.04807	51.904	0.21622
1.905	0.26302	11.905	0.10723	21.905	0.0824	31.905	0.0255	41.905	0.04487	51.905	0.2199
1.906	0.26518	11.906	0.10845	21.906	0.07996	31.906	0.00656	41.906	0.04639	51.906	0.21413
1.907	0.26863	11.907	0.10167	21.907	0.08469	31.907	0.03343	41.907	0.04693	51.907	0.2196
1.908	0.26671	11.908	0.105	21.908	0.07818	31.908	0.01041	41.908	0.05465	51.908	0.20518
1.909	0.28093	11.909	0.09512	21.909	0.08813	31.909	0.04609	41.909	0.05341	51.909	0.21718
1.91	0.27118	11.91	0.10449	21.91	0.07885	31.91	0.01736	41.91	0.06373	51.91	0.1982
1.911	0.29372	11.911	0.08809	21.911	0.08815	31.911	0.04978	41.911	0.06053	51.911	0.21379
1.912	0.27597	11.912	0.103	21.912	0.07364	31.912	0.02056	41.912	0.06857	51.912	0.19464
1.913	0.30585	11.913	0.08758	21.913	0.08686	31.913	0.05217	41.913	0.06472	51.913	0.21626
1.914	0.2837	11.914	0.10461	21.914	0.06958	31.914	0.02458	41.914	0.06738	51.914	0.19255
1.915	0.31015	11.915	0.09082	21.915	0.08263	31.915	0.05309	41.915	0.06939	51.915	0.21547
1.916	0.29225	11.916	0.10182	21.916	0.06634	31.916	0.02257	41.916	0.06439	51.916	0.19404
1.917	0.3187	11.917	0.0996	21.917	0.08363	31.917	0.04455	41.917	0.07048	51.917	0.22365
1.918	0.30129	11.918	0.10049	21.918	0.06684	31.918	0.01778	41.918	0.05912	51.918	0.20075
1.919	0.31485	11.919	0.10757	21.919	0.08511	31.919	0.03976	41.919	0.06635	51.919	0.2315
1.92	0.30739	11.92	0.10748	21.92	0.06457	31.92	0.01446	41.92	0.05581	51.92	0.20747
1.921	0.30986	11.921	0.1144	21.921	0.0879	31.921	0.03465	41.921	0.06255	51.921	0.24001
1.922	0.31039	11.922	0.11203	21.922	0.07258	31.922	0.01603	41.922	0.05266	51.922	0.21499
1.923	0.3083	11.923	0.11878	21.923	0.09134	31.923	0.0354	41.923	0.06087	51.923	0.24134
1.924	0.316	11.924	0.11347	21.924	0.07928	31.924	0.01597	41.924	0.05424	51.924	0.22073
1.925	0.30608	11.925	0.12088	21.925	0.09364	31.925	0.03339	41.925	0.06016	51.925	0.24838
1.926	0.32471	11.926	0.11671	21.926	0.08451	31.926	0.01966	41.926	0.05239	51.926	0.22304
1.927	0.30941	11.927	0.11678	21.927	0.09512	31.927	0.04441	41.927	0.06386	51.927	0.24645
1.928	0.33521	11.928	0.11408	21.928	0.08567	31.928	0.02759	41.928	0.0574	51.928	0.21997
1.929	0.32024	11.929	0.1122	21.929	0.09725	31.929	0.0512	41.929	0.07082	51.929	0.24305
1.93	0.34946	11.93	0.11145	21.93	0.08813	31.93	0.03209	41.93	0.0606	51.93	0.21575
1.931	0.33188	11.931	0.10321	21.931	0.09515	31.931	0.05652	41.931	0.07713	51.931	0.23803
1.932	0.36893	11.932	0.10898	21.932	0.08586	31.932	0.03742	41.932	0.06724	51.932	0.21806
1.933	0.34337	11.933	0.0978	21.933	0.09174	31.933	0.05516	41.933	0.07936	51.933	0.2374
1.934	0.37666	11.934	0.11222	21.934	0.07854	31.934	0.04372	41.934	0.06931	51.934	0.21842
1.935	0.35909	11.935	0.10235	21.935	0.08947	31.935	0.05494	41.935	0.07784	51.935	0.23237
1.936	0.37706	11.936	0.11367	21.936	0.07578	31.936	0.04284	41.936	0.0748	51.936	0.22497
1.937	0.37187	11.937	0.10526	21.937	0.08932	31.937	0.04624	41.937	0.07388	51.937	0.23387
1.938	0.37957	11.938	0.11658	21.938	0.07629	31.938	0.04017	41.938	0.0754	51.938	0.23315
1.939	0.37748	11.939	0.11274	21.939	0.08983	31.939	0.03704	41.939	0.06746	51.939	0.23895
1.94	0.37964	11.94	0.12211	21.94	0.07744	31.94	0.03848	41.94	0.07274	51.94	0.24475
1.941	0.3813	11.941	0.12006	21.941	0.09261	31.941	0.02948	41.941	0.06236	51.941	0.24142
1.942	0.37644	11.942	0.13057	21.942	0.083	31.942	0.04071	41.942	0.07154	51.942	0.25489
1.943	0.38724	11.943	0.12428	21.943	0.09964	31.943	0.02665	41.943	0.06279	51.943	0.2434
1.944	0.37993	11.944	0.12875	21.944	0.08693	31.944	0.04652	41.944	0.07051	51.944	0.26356
1.945	0.39236	11.945	0.12475	21.945	0.10471	31.945	0.02268	41.945	0.06242	51.945	0.24637
1.946	0.38473	11.946	0.13476	21.946	0.09265	31.946	0.05135	41.946	0.07177	51.946	0.26782
1.947	0.3965	11.947	0.12538	21.947	0.10636	31.947	0.02621	41.947	0.06432	51.947	0.24623
1.948	0.39278	11.948	0.12773	21.948	0.09332	31.948	0.05977	41.948	0.07807	51.948	0.26573
1.949	0.41043	11.949	0.12324	21.949	0.11061	31.949	0.03446	41.949	0.06655	51.949	0.23892
1.95	0.40932	11.95	0.12282	21.95	0.09545	31.95	0.06656	41.95	0.08373	51.95	0.2607
1.951	0.43495	11.951	0.12109	21.951	0.10867	31.951	0.04288	41.951	0.07188	51.951	0.23748
1.952	0.42423	11.952	0.11595	21.952	0.09172	31.952	0.06748	41.952	0.08743	51.952	0.25649
1.953	0.44953	11.953	0.12156	21.953	0.10233	31.953	0.04935	41.953	0.07444	51.953	0.24077
1.954	0.43685	11.954	0.11658	21.954	0.08815	31.954	0.06318	41.954	0.08933	51.954	0.25326
1.955	0.45743	11.955	0.12317	21.955	0.09957	31.955	0.05304	41.955	0.07537	51.955	0.24243
1.956	0.45648	11.956	0.11835	21.956	0.08621	31.956	0.05741	41.956	0.09075	51.956	0.25165
1.957	0.47021	11.957	0.12543	21.957	0.10024	31.957	0.05167	41.957	0.07548	51.957	0.25012
1.958	0.47171	11.958	0.12665	21.958	0.08671	31.958	0.04903	41.958	0.08792	51.958	0.25217
1.959	0.47582	11.959	0.12704	21.959	0.10041	31.959	0.04802	41.959	0.07249	51.959	0.26123
1.96	0.48254	11.96	0.13902	21.96	0.0864	31.96	0.04294	41.96	0.08265	51.96	0.2579
1.961	0.49187	11.961	0.13566	21.961	0.1019	31.961	0.04487	41.961	0.07015	51.961	0.27349
1.962	0.4906	11.962	0.14666	21.962	0.09049	31.962	0.03962	41.962	0.07983	51.962	0.26054
1.963	0.50629	11.963	0.13548	21.963	0.10909	31.963	0.05149	41.963	0.07027	51.963	0.28102
1.964	0.50387	11.964	0.14941	21.964	0.09621	31.964	0.03825	41.964	0.0788	51.964	0.26562
1.965	0.51989	11.965	0.13986	21.965	0.11644	31.965	0.05192	41.965	0.07364	51.965	0.28789
1.966	0.51796	11.966	0.1533	21.966	0.099	31.966	0.0395	41.966	0.07793	51.966	0.26777
1.967	0.5317	11.967	0.13935	21.967	0.11939	31.967	0.06002	41.967	0.07897	51.967	0.28498
1.968	0.53695	11.968	0.14986	21.968	0.10391	31.968	0.0414	41.968	0.0787	51.968	0.26747
1.969	0.55051	11.969	0.13167	21.969	0.12381	31.969	0.0686	41.969	0.08674	51.969	0.27996
1.97	0.55414	11.97	0.14478	21.97	0.10637	31.97	0.04574	41.97	0.07881	51.97	0.25999
1.971	0.56248	11.971	0.12822	21.971	0.12252	31.971	0.07734	41.971	0.09386	51.971	0.2777
1.972	0.56888	11.972	0.13644	21.972	0.10019	31.972	0.0465	41.972	0.08397	51.972	0.26149
1.973	0.57739	11.973	0.12787	21.973	0.11454	31.973	0.0794	41.973	0.09479	51.973	0.2761
1.974	0.59357	11.974	0.13822	21.974	0.09906	31.974	0.04888	41.974	0.0849	51.974	0.25695
1.975	0.59409	11.975	0.12932	21.975	0.10787	31.975	0.07804	41.975	0.09849	51.975	0.27531
1.976	0.61304	11.976	0.13722	21.976	0.09891	31.976	0.04996	41.976	0.08729	51.976	0.26464
1.977	0.60932	11.977	0.13272	21.977	0.10724	31.977	0.06999	41.977	0.09925	51.977	0.2812
1.978	0.68061	11.978	0.14779	21.978	0.10039	31.978	0.05088	41.978	0.0848	51.978	0.26793
1.979	0.86948	11.979	0.14232	21.979	0.10693	31.979	0.06096	41.979	0.09757	51.979	0.28612
1.98	1.17999	11.98	0.15674	21.98	0.10123	31.98	0.04756	41.98	0.07985	51.98	0.28133
1.981	1.52344	11.981	0.15143	21.981	0.10776	31.981	0.05324	41.981	0.09214	51.981	0.29267
1.982	1.90766	11.982	0.16161	21.982	0.1076	31.982	0.05027	41.982	0.07719	51.982	0.28478
1.983	2.33966	11.983	0.15516	21.983	0.11397	31.983	0.05302	41.983	0.09013	51.983	0.29384
1.984	2.90668	11.984	0.16371	21.984	0.11414	31.984	0.05282	41.984	0.07779	51.984	0.28921
1.985	3.57316	11.985	0.15856	21.985	0.11969	31.985	0.05067	41.985	0.09203	51.985	0.29909
1.986	4.29656	11.986	0.16548	21.986	0.12687	31.986	0.05961	41.986	0.08019	51.986	0.29462
1.987	4.91707	11.987	0.15756	21.987	0.12117	31.987	0.05502	41.987	0.09133	51.987	0.29765
1.988	5.42098	11.988	0.16253	21.988	0.12819	31.988	0.06934	41.988	0.08633	51.988	0.29203
1.989	5.85477	11.989	0.15216	21.989	0.12168	31.989	0.06083	41.989	0.09649	51.989	0.29408
1.99	6.24339	11.99	0.15892	21.99	0.1344	31.99	0.07384	41.99	0.0972	51.99	0.29059
1.991	6.55423	11.991	0.15067	21.991	0.12039	31.991	0.06256	41.991	0.09563	51.991	0.2858
1.992	6.80816	11.992	0.15564	21.992	0.1279	31.992	0.07949	41.992	0.104	51.992	0.29046
1.993	6.99686	11.993	0.1513	21.993	0.11747	31.993	0.06332	41.993	0.09378	51.993	0.2855
1.994	7.10451	11.994	0.15431	21.994	0.12335	31.994	0.08318	41.994	0.10639	51.994	0.29244
1.995	7.17891	11.995	0.15259	21.995	0.11552	31.995	0.0626	41.995	0.09764	51.995	0.28145
1.996	7.22851	11.996	0.1538	21.996	0.11749	31.996	0.08475	41.996	0.11075	51.996	0.29752
1.997	7.25757	11.997	0.15615	21.997	0.1144	31.997	0.057	41.997	0.094	51.997	0.2862
1.998	7.29315	11.998	0.15737	21.998	0.11946	31.998	0.08241	41.998	0.10792	51.998	0.3013
[truncated: 8,001 more rows]

## Sheet: Fig3d
Time(s)	Ise(μA)	Time(s)	Ise(μA)	Time(s)	Ise(μA)	Time(s)	Ise(μA)	Time(s)	Ise(μA)	Time(s)	Ise(μA)
0	3.01906e-05	8.995	0.00512	20	3.10171e-05	30	-2.3326e-05	40	-2.40836e-05	50	3.46676e-05
0.001	0.000147615	8.996	0.00546	20.001	0.000152881	30.001	-0.000120484	40.001	-0.000119968	50.001	0.000162637
0.002	0.000362717	8.997	0.00584	20.002	0.000394404	30.002	-0.000316319	40.002	-0.000290823	50.002	0.000396215
0.003	0.000637433	8.998	0.00622	20.003	0.000752149	30.003	-0.000602841	40.003	-0.00049989	50.003	0.000707651
0.004	0.000939292	8.999	0.00658	20.004	0.00122	30.004	-0.00095517	40.004	-0.00072244	50.004	0.00106
0.005	0.00125	9	0.00688	20.005	0.00179	30.005	-0.00134	40.005	-0.000935011	50.005	0.00142
0.006	0.00153	9.001	0.00709	20.006	0.00243	30.006	-0.00172	40.006	-0.0011	50.006	0.00176
0.007	0.00174	9.002	0.00718	20.007	0.0031	30.007	-0.00209	40.007	-0.00117	50.007	0.00204
0.008	0.00184	9.003	0.00716	20.008	0.00378	30.008	-0.00241	40.008	-0.00112	50.008	0.00222
0.009	0.00183	9.004	0.00702	20.009	0.00444	30.009	-0.00262	40.009	-0.000949416	50.009	0.00228
0.01	0.00172	9.005	0.00678	20.01	0.00504	30.01	-0.00271	40.01	-0.000667612	50.01	0.00223
0.011	0.0015	9.006	0.00646	20.011	0.00554	30.011	-0.00267	40.011	-0.000281675	50.011	0.00208
0.012	0.00121	9.007	0.00609	20.012	0.0059	30.012	-0.00251	40.012	0.000180423	50.012	0.00183
0.013	0.000855051	9.008	0.00571	20.013	0.00614	30.013	-0.00224	40.013	0.000676632	50.013	0.00152
0.014	0.00048145	9.009	0.00534	20.014	0.00626	30.014	-0.00188	40.014	0.00118	50.014	0.00119
0.015	0.000106148	9.01	0.00502	20.015	0.00628	30.015	-0.00149	40.015	0.00166	50.015	0.000847939
0.016	-0.000239425	9.011	0.00481	20.016	0.0062	30.016	-0.00108	40.016	0.00209	50.016	0.000536824
0.017	-0.00050085	9.012	0.00471	20.017	0.00607	30.017	-0.000685868	40.017	0.00243	50.017	0.000303269
0.018	-0.000638898	9.013	0.00474	20.018	0.00592	30.018	-0.00033985	40.018	0.00264	50.018	0.000188763
0.019	-0.000652117	9.014	0.00487	20.019	0.00577	30.019	-8.65536e-05	40.019	0.00274	50.019	0.000202775
0.02	-0.000552253	9.015	0.0051	20.02	0.00567	30.02	5.45943e-05	40.02	0.00273	50.02	0.000335918
0.021	-0.000343975	9.016	0.00541	20.021	0.00567	30.021	8.52317e-05	40.021	0.00262	50.021	0.000581165
0.022	-4.08026e-05	9.017	0.00576	20.022	0.00579	30.022	1.15777e-05	40.022	0.00242	50.022	0.000925073
0.023	0.000323436	9.018	0.00611	20.023	0.00603	30.023	-0.000158321	40.023	0.00219	50.023	0.00134
0.024	0.000712539	9.019	0.00644	20.024	0.00637	30.024	-0.000401451	40.024	0.00194	50.024	0.00178
0.025	0.0011	9.02	0.00672	20.025	0.00682	30.025	-0.000680855	40.025	0.0017	50.025	0.00222
0.026	0.00147	9.021	0.0069	20.026	0.00734	30.026	-0.000970372	40.026	0.00151	50.026	0.00264
0.027	0.00175	9.022	0.00696	20.027	0.0079	30.027	-0.00125	40.027	0.00141	50.027	0.00298
0.028	0.00192	9.023	0.0069	20.028	0.00846	30.028	-0.00149	40.028	0.00143	50.028	0.00322
0.029	0.00198	9.024	0.00674	20.029	0.009	30.029	-0.00162	40.029	0.00156	50.029	0.00333
0.03	0.00193	9.025	0.00647	20.03	0.00948	30.03	-0.00163	40.03	0.00181	50.03	0.00334
0.031	0.00178	9.026	0.00614	20.031	0.00986	30.031	-0.00152	40.031	0.00217	50.031	0.00324
0.032	0.00154	9.027	0.00576	20.032	0.01011	30.032	-0.00129	40.032	0.0026	50.032	0.00304
0.033	0.00124	9.028	0.00537	20.033	0.01024	30.033	-0.000964771	40.033	0.00307	50.033	0.00279
0.034	0.00091885	9.029	0.005	20.034	0.01024	30.034	-0.00055353	40.034	0.00354	50.034	0.00251
0.035	0.000591159	9.03	0.00467	20.035	0.01014	30.035	-0.000100782	40.035	0.004	50.035	0.00222
0.036	0.000284944	9.031	0.00444	20.036	0.00995	30.036	0.000362717	40.036	0.0044	50.036	0.00195
0.037	5.39791e-05	9.032	0.00433	20.037	0.00971	30.037	0.000815182	40.037	0.00471	50.037	0.00176
0.038	-5.64324e-05	9.033	0.00434	20.038	0.00946	30.038	0.00122	40.038	0.0049	50.038	0.00167
0.039	-4.05401e-05	9.034	0.00445	20.039	0.00921	30.039	0.00154	40.039	0.00498	50.039	0.00172
0.04	9.20883e-05	9.035	0.00467	20.04	0.00901	30.04	0.00173	40.04	0.00495	50.04	0.00189
0.041	0.000335701	9.036	0.00497	20.041	0.0089	30.041	0.00182	40.041	0.00481	50.041	0.00217
0.042	0.000671946	9.037	0.00531	20.042	0.00891	30.042	0.00179	40.042	0.00459	50.042	0.00254
0.043	0.00107	9.038	0.00565	20.043	0.00904	30.043	0.00167	40.043	0.00433	50.043	0.00298
0.044	0.00149	9.039	0.00597	20.044	0.00928	30.044	0.00147	40.044	0.00405	50.044	0.00344
0.045	0.00191	9.04	0.00624	20.045	0.00963	30.045	0.00123	40.045	0.00378	50.045	0.00391
0.046	0.0023	9.041	0.00641	20.046	0.01005	30.046	0.000977954	40.046	0.00355	50.046	0.00434
0.047	0.00261	9.042	0.00646	20.047	0.0105	30.047	0.000736661	40.047	0.00342	50.047	0.0047
0.048	0.0028	9.043	0.00639	20.048	0.01097	30.048	0.000540775	40.048	0.00341	50.048	0.00495
0.049	0.00288	9.044	0.00622	20.049	0.01141	30.049	0.000438445	40.049	0.00352	50.049	0.00508
0.05	0.00285	9.045	0.00595	20.05	0.01179	30.05	0.00045794	40.05	0.00373	50.05	0.0051
0.051	0.00271	9.046	0.00561	20.051	0.01206	30.051	0.000599112	40.051	0.00405	50.051	0.00501
0.052	0.00249	9.047	0.00523	20.052	0.01221	30.052	0.000852887	40.052	0.00444	50.052	0.00483
0.053	0.00221	9.048	0.00484	20.053	0.01224	30.053	0.00121	40.053	0.00487	50.053	0.00458
0.054	0.00191	9.049	0.00446	20.054	0.01216	30.054	0.00164	40.054	0.0053	50.054	0.00431
0.055	0.00162	9.05	0.00414	20.055	0.01198	30.055	0.00211	40.055	0.00572	50.055	0.00403
0.056	0.00134	9.051	0.00391	20.056	0.01171	30.056	0.00259	40.056	0.00608	50.056	0.00377
0.057	0.00114	9.052	0.0038	20.057	0.01139	30.057	0.00305	40.057	0.00634	50.057	0.00359
0.058	0.00105	9.053	0.00382	20.058	0.01106	30.058	0.00346	40.058	0.00649	50.058	0.00352
0.059	0.0011	9.054	0.00394	20.059	0.01073	30.059	0.00377	40.059	0.00651	50.059	0.00358
0.06	0.00125	9.055	0.00417	20.06	0.01044	30.06	0.00395	40.06	0.00642	50.06	0.00375
0.061	0.00152	9.056	0.00448	20.061	0.01025	30.061	0.00402	40.061	0.00624	50.061	0.00403
0.062	0.00187	9.057	0.00482	20.062	0.01018	30.062	0.00398	40.062	0.00597	50.062	0.0044
0.063	0.00228	9.058	0.00517	20.063	0.01023	30.063	0.00384	40.063	0.00566	50.063	0.00483
0.064	0.00271	9.059	0.0055	20.064	0.01038	30.064	0.00362	40.064	0.00533	50.064	0.00529
0.065	0.00314	9.06	0.00578	20.065	0.01064	30.065	0.00335	40.065	0.00501	50.065	0.00574
0.066	0.00353	9.061	0.00595	20.066	0.01098	30.066	0.00307	40.066	0.00474	50.066	0.00616
0.067	0.00384	9.062	0.00602	20.067	0.01136	30.067	0.00279	40.067	0.00455	50.067	0.0065
0.068	0.00403	9.063	0.00597	20.068	0.01174	30.068	0.00256	40.068	0.00449	50.068	0.00673
0.069	0.0041	9.064	0.00581	20.069	0.01211	30.069	0.00243	40.069	0.00455	50.069	0.00683
0.07	0.00406	9.065	0.00556	20.07	0.01243	30.07	0.00242	40.07	0.00472	50.07	0.00682
0.071	0.00392	9.066	0.00524	20.071	0.01265	30.071	0.00253	40.071	0.00498	50.071	0.00669
0.072	0.00368	9.067	0.00488	20.072	0.01274	30.072	0.00275	40.072	0.00533	50.072	0.00647
0.073	0.00339	9.068	0.00451	20.073	0.01272	30.073	0.00307	40.073	0.00571	50.073	0.00619
0.074	0.00307	9.069	0.00414	20.074	0.01257	30.074	0.00347	40.074	0.0061	50.074	0.00588
0.075	0.00274	9.07	0.00383	20.075	0.01232	30.075	0.00391	40.075	0.00647	50.075	0.00556
0.076	0.00244	9.071	0.00361	20.076	0.01199	30.076	0.00435	40.076	0.00679	50.076	0.00526
0.077	0.00221	9.072	0.00352	20.077	0.0116	30.077	0.00478	40.077	0.00701	50.077	0.00502
0.078	0.0021	9.073	0.00355	20.078	0.0112	30.078	0.00516	40.078	0.00711	50.078	0.0049
0.079	0.00212	9.074	0.00369	20.079	0.01079	30.079	0.00544	40.079	0.0071	50.079	0.0049
0.08	0.00225	9.075	0.00394	20.08	0.01044	30.08	0.0056	40.08	0.00699	50.08	0.00502
0.081	0.00248	9.076	0.00426	20.081	0.01019	30.081	0.00564	40.081	0.00677	50.081	0.00526
0.082	0.0028	9.077	0.00462	20.082	0.01007	30.082	0.00558	40.082	0.00647	50.082	0.00558
0.083	0.00318	9.078	0.00498	20.083	0.01007	30.083	0.0054	40.083	0.00613	50.083	0.00597
0.084	0.00358	9.079	0.00533	20.084	0.01018	30.084	0.00515	40.084	0.00578	50.084	0.00638
0.085	0.00397	9.08	0.00563	20.085	0.0104	30.085	0.00484	40.085	0.00543	50.085	0.00678
0.086	0.00433	9.081	0.00583	20.086	0.0107	30.086	0.00452	40.086	0.00513	50.086	0.00716
0.087	0.00461	9.082	0.00591	20.087	0.01104	30.087	0.00419	40.087	0.00492	50.087	0.00746
0.088	0.00476	9.083	0.00588	20.088	0.01139	30.088	0.00392	40.088	0.00483	50.088	0.00764
0.089	0.00479	9.084	0.00574	20.089	0.01173	30.089	0.00374	40.089	0.00486	50.089	0.00771
0.09	0.00471	9.085	0.00551	20.09	0.01202	30.09	0.00369	40.09	0.005	50.09	0.00766
0.091	0.00453	9.086	0.00519	20.091	0.01221	30.091	0.00376	40.091	0.00524	50.091	0.00751
0.092	0.00425	9.087	0.00484	20.092	0.01229	30.092	0.00393	40.092	0.00556	50.092	0.00727
0.093	0.00391	9.088	0.00447	20.093	0.01224	30.093	0.00421	40.093	0.00593	50.093	0.00696
0.094	0.00354	9.089	0.00411	20.094	0.01208	30.094	0.00457	40.094	0.0063	50.094	0.00663
0.095	0.00316	9.09	0.0038	20.095	0.01181	30.095	0.00496	40.095	0.00665	50.095	0.00629
0.096	0.00282	9.091	0.0036	20.096	0.01146	30.096	0.00536	40.096	0.00696	50.096	0.00597
0.097	0.00255	9.092	0.00352	20.097	0.01106	30.097	0.00575	40.097	0.00717	50.097	0.00571
0.098	0.00241	9.093	0.00356	20.098	0.01065	30.098	0.00608	40.098	0.00726	50.098	0.00557
0.099	0.00238	9.094	0.00371	20.099	0.01025	30.099	0.00632	40.099	0.00724	50.099	0.00556
0.1	0.00247	9.095	0.00396	20.1	0.00989	30.1	0.00643	40.1	0.00711	50.1	0.00566
0.101	0.00266	9.096	0.00429	20.101	0.00964	30.101	0.00643	40.101	0.00689	50.101	0.00587
0.102	0.00295	9.097	0.00466	20.102	0.00952	30.102	0.00632	40.102	0.00658	50.102	0.00618
0.103	0.00329	9.098	0.00504	20.103	0.00952	30.103	0.00611	40.103	0.00623	50.103	0.00655
0.104	0.00365	9.099	0.00539	20.104	0.00963	30.104	0.00581	40.104	0.00587	50.104	0.00694
0.105	0.004	9.1	0.00569	20.105	0.00984	30.105	0.00548	40.105	0.00552	50.105	0.00734
0.106	0.00432	9.101	0.0059	20.106	0.01014	30.106	0.00514	40.106	0.00521	50.106	0.00771
0.107	0.00456	9.102	0.00598	20.107	0.01049	30.107	0.0048	40.107	0.005	50.107	0.008
0.108	0.00469	9.103	0.00595	20.108	0.01084	30.108	0.0045	40.108	0.00492	50.108	0.00818
0.109	0.0047	9.104	0.0058	20.109	0.01118	30.109	0.00429	40.109	0.00495	50.109	0.00823
0.11	0.00459	9.105	0.00555	20.11	0.01147	30.11	0.00421	40.11	0.0051	50.11	0.00817
0.111	0.00438	9.106	0.00523	20.111	0.01167	30.111	0.00425	40.111	0.00535	50.111	0.00801
0.112	0.00408	9.107	0.00486	20.112	0.01175	30.112	0.0044	40.112	0.00568	50.112	0.00775
0.113	0.00373	9.108	0.00448	20.113	0.0117	30.113	0.00465	40.113	0.00605	50.113	0.00743
0.114	0.00336	9.109	0.00411	20.114	0.01155	30.114	0.00498	40.114	0.00642	50.114	0.00709
0.115	0.00297	9.11	0.0038	20.115	0.01128	30.115	0.00535	40.115	0.00677	50.115	0.00673
0.116	0.00262	9.111	0.00359	20.116	0.01094	30.116	0.00573	40.116	0.00708	50.116	0.0064
0.117	0.00234	9.112	0.00351	20.117	0.01056	30.117	0.00609	40.117	0.00728	50.117	0.00615
0.118	0.00218	9.113	0.00354	20.118	0.01016	30.118	0.00641	40.118	0.00736	50.118	0.00601
0.119	0.00215	9.114	0.00368	20.119	0.00976	30.119	0.00663	40.119	0.00733	50.119	0.006
0.12	0.00222	9.115	0.00392	20.12	0.00941	30.12	0.00672	40.12	0.00719	50.12	0.0061
0.121	0.00241	9.116	0.00424	20.121	0.00915	30.121	0.00671	40.121	0.00694	50.121	0.00631
0.122	0.00268	9.117	0.0046	20.122	0.00901	30.122	0.00658	40.122	0.00662	50.122	0.00661
0.123	0.003	9.118	0.00496	20.123	0.009	30.123	0.00634	40.123	0.00626	50.123	0.00697
0.124	0.00334	9.119	0.00531	20.124	0.00911	30.124	0.00603	40.124	0.00588	50.124	0.00736
0.125	0.00368	9.12	0.00559	20.125	0.00933	30.125	0.00567	40.125	0.00551	50.125	0.00775
0.126	0.00398	9.121	0.00578	20.126	0.00963	30.126	0.0053	40.126	0.00519	50.126	0.0081
0.127	0.0042	9.122	0.00585	20.127	0.00998	30.127	0.00493	40.127	0.00496	50.127	0.00838
0.128	0.0043	9.123	0.00581	20.128	0.01033	30.128	0.00462	40.128	0.00485	50.128	0.00855
0.129	0.00429	9.124	0.00565	20.129	0.01068	30.129	0.00439	40.129	0.00487	50.129	0.00859
0.13	0.00416	9.125	0.0054	20.13	0.01097	30.13	0.00429	40.13	0.005	50.13	0.00852
0.131	0.00394	9.126	0.00507	20.131	0.01117	30.131	0.00431	40.131	0.00525	50.131	0.00835
0.132	0.00363	9.127	0.0047	20.132	0.01125	30.132	0.00444	40.132	0.00557	50.132	0.00808
0.133	0.00326	9.128	0.00431	20.133	0.01121	30.133	0.00468	40.133	0.00593	50.133	0.00775
0.134	0.00287	9.129	0.00394	20.134	0.01106	30.134	0.00499	40.134	0.0063	50.134	0.00739
0.135	0.00247	9.13	0.00363	20.135	0.01081	30.135	0.00535	40.135	0.00666	50.135	0.00703
0.136	0.0021	9.131	0.00342	20.136	0.01047	30.136	0.00571	40.136	0.00697	50.136	0.00669
0.137	0.00181	9.132	0.00333	20.137	0.01009	30.137	0.00606	40.137	0.00718	50.137	0.00642
0.138	0.00163	9.133	0.00336	20.138	0.0097	30.138	0.00637	40.138	0.00728	50.138	0.00627
0.139	0.00158	9.134	0.0035	20.139	0.0093	30.139	0.00657	40.139	0.00726	50.139	0.00625
0.14	0.00165	9.135	0.00375	20.14	0.00895	30.14	0.00666	40.14	0.00713	50.14	0.00634
0.141	0.00182	9.136	0.00407	20.141	0.0087	30.141	0.00664	40.141	0.00691	50.141	0.00654
0.142	0.00209	9.137	0.00444	20.142	0.00857	30.142	0.0065	40.142	0.0066	50.142	0.00684
0.143	0.0024	9.138	0.0048	20.143	0.00857	30.143	0.00627	40.143	0.00625	50.143	0.0072
0.144	0.00274	9.139	0.00516	20.144	0.00868	30.144	0.00596	40.144	0.00589	50.144	0.00758
0.145	0.00307	9.14	0.00545	20.145	0.00889	30.145	0.00561	40.145	0.00553	50.145	0.00796
0.146	0.00336	9.141	0.00564	20.146	0.00919	30.146	0.00524	40.146	0.00522	50.146	0.00832
0.147	0.00358	9.142	0.00572	20.147	0.00954	30.147	0.00488	40.147	0.005	50.147	0.00859
0.148	0.00369	9.143	0.00569	20.148	0.0099	30.148	0.00455	40.148	0.00491	50.148	0.00875
0.149	0.00367	9.144	0.00555	20.149	0.01024	30.149	0.00432	40.149	0.00493	50.149	0.00879
0.15	0.00355	9.145	0.00532	20.15	0.01054	30.15	0.00421	40.15	0.00507	50.15	0.00872
0.151	0.00333	9.146	0.00501	20.151	0.01073	30.151	0.00422	40.151	0.00531	50.151	0.00855
0.152	0.00303	9.147	0.00465	20.152	0.01081	30.152	0.00435	40.152	0.00563	50.152	0.00828
0.153	0.00267	9.148	0.00429	20.153	0.01077	30.153	0.00458	40.153	0.006	50.153	0.00795
0.154	0.0023	9.149	0.00393	20.154	0.01062	30.154	0.0049	40.154	0.00637	50.154	0.0076
0.155	0.00191	9.15	0.00363	20.155	0.01036	30.155	0.00525	40.155	0.00672	50.155	0.00724
0.156	0.00156	9.151	0.00343	20.156	0.01001	30.156	0.00561	40.156	0.00703	50.156	0.00689
0.157	0.0013	9.152	0.00335	20.157	0.00962	30.157	0.00596	40.157	0.00725	50.157	0.00662
0.158	0.00115	9.153	0.00339	20.158	0.00922	30.158	0.00626	40.158	0.00735	50.158	0.00645
0.159	0.00113	9.154	0.00354	20.159	0.00881	30.159	0.00647	40.159	0.00734	50.159	0.00642
0.16	0.00122	9.155	0.00379	20.16	0.00845	30.16	0.00655	40.16	0.00721	50.16	0.00649
0.161	0.00142	9.156	0.00412	20.161	0.0082	30.161	0.00652	40.161	0.00698	50.161	0.00668
0.162	0.00171	9.157	0.00448	20.162	0.00807	30.162	0.00638	40.162	0.00668	50.162	0.00696
0.163	0.00206	9.158	0.00485	20.163	0.00806	30.163	0.00614	40.163	0.00633	50.163	0.00729
0.164	0.00242	9.159	0.0052	20.164	0.00816	30.164	0.00582	40.164	0.00596	50.164	0.00765
0.165	0.00279	9.16	0.00549	20.165	0.00837	30.165	0.00546	40.165	0.00561	50.165	0.00801
0.166	0.00312	9.161	0.00569	20.166	0.00867	30.166	0.00509	40.166	0.0053	50.166	0.00834
0.167	0.00337	9.162	0.00578	20.167	0.00901	30.167	0.00472	40.167	0.00509	50.167	0.00859
0.168	0.00351	9.163	0.00574	20.168	0.00936	30.168	0.00439	40.168	0.00499	50.168	0.00873
0.169	0.00353	9.164	0.0056	20.169	0.0097	30.169	0.00415	40.169	0.00502	50.169	0.00874
0.17	0.00344	9.165	0.00536	20.17	0.00999	30.17	0.00404	40.17	0.00516	50.17	0.00865
0.171	0.00326	9.166	0.00504	20.171	0.0102	30.171	0.00404	40.171	0.00541	50.171	0.00846
0.172	0.00298	9.167	0.00468	20.172	0.01029	30.172	0.00416	40.172	0.00573	50.172	0.00817
0.173	0.00266	9.168	0.00432	20.173	0.01025	30.173	0.00439	40.173	0.0061	50.173	0.00783
0.174	0.00232	9.169	0.00396	20.174	0.01011	30.174	0.00469	40.174	0.00647	50.174	0.00746
0.175	0.00197	9.17	0.00365	20.175	0.00986	30.175	0.00503	40.175	0.00684	50.175	0.00708
0.176	0.00164	9.171	0.00344	20.176	0.00953	30.176	0.00538	40.176	0.00715	50.176	0.00673
0.177	0.00138	9.172	0.00335	20.177	0.00915	30.177	0.00572	40.177	0.00736	50.177	0.00645
0.178	0.00125	9.173	0.00338	20.178	0.00876	30.178	0.00601	40.178	0.00746	50.178	0.0063
0.179	0.00124	9.174	0.00352	20.179	0.00837	30.179	0.00622	40.179	0.00744	50.179	0.00627
0.18	0.00135	9.175	0.00378	20.18	0.00802	30.18	0.0063	40.18	0.0073	50.18	0.00636
0.181	0.00157	9.176	0.0041	20.181	0.00776	30.181	0.00627	40.181	0.00707	50.181	0.00655
0.182	0.00187	9.177	0.00447	20.182	0.00763	30.182	0.00613	40.182	0.00675	50.182	0.00684
0.183	0.00223	9.178	0.00484	20.183	0.00762	30.183	0.0059	40.183	0.0064	50.183	0.00718
0.184	0.00261	9.179	0.0052	20.184	0.00773	30.184	0.00558	40.184	0.00603	50.184	0.00755
0.185	0.00298	9.18	0.00551	20.185	0.00795	30.185	0.00522	40.185	0.00566	50.185	0.00791
0.186	0.00332	9.181	0.00572	20.186	0.00825	30.186	0.00485	40.186	0.00534	50.186	0.00824
0.187	0.00357	9.182	0.00581	20.187	0.00859	30.187	0.00448	40.187	0.0051	50.187	0.00849
0.188	0.00371	9.183	0.00579	20.188	0.00894	30.188	0.00415	40.188	0.00499	50.188	0.00863
0.189	0.00373	9.184	0.00566	20.189	0.00929	30.189	0.00392	40.189	0.00499	50.189	0.00864
0.19	0.00364	9.185	0.00543	20.19	0.00958	30.19	0.00381	40.19	0.00511	50.19	0.00854
0.191	0.00344	9.186	0.00513	20.191	0.00979	30.191	0.00383	40.191	0.00534	50.191	0.00834
0.192	0.00315	9.187	0.00479	20.192	0.00988	30.192	0.00395	40.192	0.00564	50.192	0.00804
0.193	0.0028	9.188	0.00443	20.193	0.00985	30.193	0.00417	40.193	0.00598	50.193	0.00768
0.194	0.00243	9.189	0.00409	20.194	0.00971	30.194	0.00448	40.194	0.00633	50.194	0.00729
0.195	0.00205	9.19	0.0038	20.195	0.00947	30.195	0.00483	40.195	0.00667	50.195	0.0069
0.196	0.00171	9.191	0.00362	20.196	0.00915	30.196	0.00519	40.196	0.00696	50.196	0.00652
0.197	0.00145	9.192	0.00356	20.197	0.00878	30.197	0.00554	40.197	0.00715	50.197	0.00623
0.198	0.00131	9.193	0.00361	20.198	0.0084	30.198	0.00585	40.198	0.00723	50.198	0.00606
0.199	0.0013	9.194	0.00378	20.199	0.00802	30.199	0.00607	40.199	0.00719	50.199	0.006
0.2	0.00141	9.195	0.00404	20.2	0.00768	30.2	0.00617	40.2	0.00704	50.2	0.00607
0.201	0.00162	9.196	0.00438	20.201	0.00742	30.201	0.00615	40.201	0.00679	50.201	0.00624
0.202	0.00193	9.197	0.00476	20.202	0.00729	30.202	0.00603	40.202	0.00646	50.202	0.0065
0.203	0.00228	9.198	0.00514	20.203	0.00728	30.203	0.00581	40.203	0.00608	50.203	0.00682
0.204	0.00265	9.199	0.00551	20.204	0.00739	30.204	0.00551	40.204	0.00569	50.204	0.00717
0.205	0.00301	9.2	0.00582	20.205	0.0076	30.205	0.00517	40.205	0.00531	50.205	0.00751
0.206	0.00334	9.201	0.00604	20.206	0.00789	30.206	0.00481	40.206	0.00496	50.206	0.00781
0.207	0.00357	9.202	0.00614	20.207	0.00822	30.207	0.00445	40.207	0.00471	50.207	0.00804
0.208	0.00369	9.203	0.00612	20.208	0.00856	30.208	0.00414	40.208	0.00457	50.208	0.00816
0.209	0.00369	9.204	0.006	20.209	0.00889	30.209	0.00391	40.209	0.00455	50.209	0.00815
0.21	0.00358	9.205	0.00578	20.21	0.00917	30.21	0.0038	40.21	0.00465	50.21	0.00803
0.211	0.00337	9.206	0.00548	20.211	0.00935	30.211	0.00382	40.211	0.00486	50.211	0.00781
0.212	0.00307	9.207	0.00515	20.212	0.00942	30.212	0.00395	40.212	0.00514	50.212	0.0075
0.213	0.00272	9.208	0.0048	20.213	0.00937	30.213	0.00418	40.213	0.00547	50.213	0.00713
0.214	0.00234	9.209	0.00446	20.214	0.00921	30.214	0.0045	40.214	0.00581	50.214	0.00673
0.215	0.00195	9.21	0.00417	20.215	0.00895	30.215	0.00485	40.215	0.00614	50.215	0.00633
0.216	0.00159	9.211	0.00398	20.216	0.00861	30.216	0.00522	40.216	0.00643	50.216	0.00595
0.217	0.00132	9.212	0.00391	20.217	0.00823	30.217	0.00558	40.217	0.00663	50.217	0.00564
0.218	0.00116	9.213	0.00397	20.218	0.00782	30.218	0.00589	40.218	0.0067	50.218	0.00545
0.219	0.00114	9.214	0.00414	20.219	0.00742	30.219	0.0061	40.219	0.00667	50.219	0.00538
0.22	0.00122	9.215	0.00441	20.22	0.00706	30.22	0.0062	40.22	0.00652	50.22	0.00543
0.221	0.00142	9.216	0.00476	20.221	0.00679	30.221	0.00618	40.221	0.00627	50.221	0.0056
0.222	0.00171	9.217	0.00515	20.222	0.00665	30.222	0.00605	40.222	0.00594	50.222	0.00585
0.223	0.00204	9.218	0.00555	20.223	0.00662	30.223	0.00583	40.223	0.00557	50.223	0.00617
0.224	0.0024	9.219	0.00593	20.224	0.00671	30.224	0.00552	40.224	0.00519	50.224	0.00651
0.225	0.00276	9.22	0.00625	20.225	0.00691	30.225	0.00517	40.225	0.00481	50.225	0.00685
0.226	0.00309	9.221	0.00646	20.226	0.0072	30.226	0.0048	40.226	0.00448	50.226	0.00716
0.227	0.00333	9.222	0.00656	20.227	0.00752	30.227	0.00444	40.227	0.00425	50.227	0.00739
0.228	0.00346	9.223	0.00654	20.228	0.00787	30.228	0.00412	40.228	0.00414	50.228	0.0075
0.229	0.00347	9.224	0.00641	20.229	0.0082	30.229	0.00389	40.229	0.00416	50.229	0.0075
0.23	0.00337	9.225	0.00619	20.23	0.00849	30.23	0.00378	40.23	0.00428	50.23	0.00739
0.231	0.00317	9.226	0.00589	20.231	0.00869	30.231	0.0038	40.231	0.00451	50.231	0.00718
0.232	0.00287	9.227	0.00556	20.232	0.00877	30.232	0.00393	40.232	0.00482	50.232	0.00687
0.233	0.00253	9.228	0.00521	20.233	0.00873	30.233	0.00416	40.233	0.00517	50.233	0.00652
0.234	0.00215	9.229	0.00487	20.234	0.00858	30.234	0.00448	40.234	0.00552	50.234	0.00613
0.235	0.00178	9.23	0.00458	20.235	0.00833	30.235	0.00484	40.235	0.00586	50.235	0.00574
0.236	0.00144	9.231	0.0044	20.236	0.008	30.236	0.00521	40.236	0.00616	50.236	0.00536
0.237	0.00118	9.232	0.00434	20.237	0.00761	30.237	0.00557	40.237	0.00637	50.237	0.00506
0.238	0.00105	9.233	0.00439	20.238	0.00721	30.238	0.00588	40.238	0.00646	50.238	0.00488
0.239	0.00104	9.234	0.00456	20.239	0.00681	30.239	0.0061	40.239	0.00643	50.239	0.00483
0.24	0.00115	9.235	0.00483	20.24	0.00645	30.24	0.0062	40.24	0.0063	50.24	0.00489
0.241	0.00136	9.236	0.00518	20.241	0.00619	30.241	0.00619	40.241	0.00606	50.241	0.00506
0.242	0.00167	9.237	0.00557	20.242	0.00605	30.242	0.00607	40.242	0.00574	50.242	0.00533
0.243	0.00203	9.238	0.00596	20.243	0.00603	30.243	0.00585	40.243	0.00539	50.243	0.00566
0.244	0.00241	9.239	0.00634	20.244	0.00612	30.244	0.00555	40.244	0.00502	50.244	0.00601
0.245	0.00278	9.24	0.00666	20.245	0.00633	30.245	0.0052	40.245	0.00465	50.245	0.00636
0.246	0.00312	9.241	0.00688	20.246	0.00662	30.246	0.00483	40.246	0.00432	50.246	0.00669
0.247	0.00337	9.242	0.00699	20.247	0.00696	30.247	0.00447	40.247	0.00409	50.247	0.00694
0.248	0.00351	9.243	0.00698	20.248	0.00731	30.248	0.00414	40.248	0.00397	50.248	0.00709
0.249	0.00352	9.244	0.00686	20.249	0.00766	30.249	0.00392	40.249	0.00398	50.249	0.00711
0.25	0.00343	9.245	0.00664	20.25	0.00797	30.25	0.00382	40.25	0.0041	50.25	0.00703
0.251	0.00324	9.246	0.00635	20.251	0.00819	30.251	0.00384	40.251	0.00433	50.251	0.00684
0.252	0.00296	9.247	0.00602	20.252	0.00829	30.252	0.00396	40.252	0.00463	50.252	0.00656
0.253	0.00263	9.248	0.00567	20.253	0.00826	30.253	0.00419	40.253	0.00499	50.253	0.00622
0.254	0.00228	9.249	0.00534	20.254	0.00813	30.254	0.00451	40.254	0.00535	50.254	0.00585
0.255	0.00193	9.25	0.00505	20.255	0.0079	30.255	0.00487	40.255	0.0057	50.255	0.00549
0.256	0.0016	9.251	0.00486	20.256	0.00757	30.256	0.00524	40.256	0.00601	50.256	0.00515
0.257	0.00135	9.252	0.00479	20.257	0.0072	30.257	0.0056	40.257	0.00622	50.257	0.00489
0.258	0.00122	9.253	0.00484	20.258	0.00681	30.258	0.00592	40.258	0.00631	50.258	0.00476
0.259	0.00121	9.254	0.00499	20.259	0.00642	30.259	0.00615	40.259	0.00629	50.259	0.00475
0.26	0.00132	9.255	0.00526	20.26	0.00607	30.26	0.00627	40.26	0.00616	50.26	0.00486
0.261	0.00154	9.256	0.00559	20.261	0.00581	30.261	0.00627	40.261	0.00593	50.261	0.00507
0.262	0.00185	9.257	0.00596	20.262	0.00568	30.262	0.00616	40.262	0.00561	50.262	0.00537
0.263	0.0022	9.258	0.00634	20.263	0.00567	30.263	0.00595	40.263	0.00524	50.263	0.00574
0.264	0.00258	9.259	0.0067	20.264	0.00577	30.264	0.00566	40.264	0.00485	50.264	0.00613
0.265	0.00295	9.26	0.007	20.265	0.00598	30.265	0.00532	40.265	0.00447	50.265	0.00651
0.266	0.00329	9.261	0.00721	20.266	0.00627	30.266	0.00497	40.266	0.00414	50.266	0.00686
0.267	0.00355	9.262	0.00729	20.267	0.00662	30.267	0.00462	40.267	0.0039	50.267	0.00714
0.268	0.00369	9.263	0.00726	20.268	0.00699	30.268	0.00432	40.268	0.00378	50.268	0.0073
0.269	0.00371	9.264	0.00713	20.269	0.00735	30.269	0.0041	40.269	0.00379	50.269	0.00734
0.27	0.00363	9.265	0.00689	20.27	0.00767	30.27	0.00401	40.27	0.00392	50.27	0.00727
0.271	0.00345	9.266	0.00658	20.271	0.00791	30.271	0.00404	40.271	0.00415	50.271	0.00709
0.272	0.00318	9.267	0.00623	20.272	0.00802	30.272	0.00419	40.272	0.00446	50.272	0.00683
0.273	0.00285	9.268	0.00586	20.273	0.00802	30.273	0.00444	40.273	0.00481	50.273	0.0065
0.274	0.0025	9.269	0.0055	20.274	0.00791	30.274	0.00477	40.274	0.00518	50.274	0.00615
0.275	0.00215	9.27	0.00519	20.275	0.00769	30.275	0.00515	40.275	0.00553	50.275	0.00579
0.276	0.00183	9.271	0.00499	20.276	0.00739	30.276	0.00553	40.276	0.00584	50.276	0.00546
0.277	0.00159	9.272	0.00491	20.277	0.00704	30.277	0.00591	40.277	0.00605	50.277	0.00522
0.278	0.00148	9.273	0.00495	20.278	0.00668	30.278	0.00624	40.278	0.00615	50.278	0.00509
0.279	0.00149	9.274	0.0051	20.279	0.00631	30.279	0.00648	40.279	0.00613	50.279	0.00508
0.28	0.0016	9.275	0.00535	20.28	0.00599	30.28	0.00661	40.28	0.00601	50.28	0.00519
0.281	0.00182	9.276	0.00568	20.281	0.00576	30.281	0.00661	40.281	0.00578	50.281	0.00541
0.282	0.00213	9.277	0.00605	20.282	0.00566	30.282	0.00651	40.282	0.00548	50.282	0.00572
0.283	0.00249	9.278	0.00642	20.283	0.00569	30.283	0.0063	40.283	0.00514	50.283	0.00609
0.284	0.00287	9.279	0.00678	20.284	0.00583	30.284	0.00601	40.284	0.00477	50.284	0.00648
0.285	0.00324	9.28	0.00708	20.285	0.00607	30.285	0.00567	40.285	0.00441	50.285	0.00687
0.286	0.00357	9.281	0.00729	20.286	0.0064	30.286	0.00532	40.286	0.00409	50.286	0.00722
0.287	0.00383	9.282	0.00737	20.287	0.00678	30.287	0.00497	40.287	0.00387	50.287	0.00749
0.288	0.00397	9.283	0.00734	20.288	0.00716	30.288	0.00466	40.288	0.00377	50.288	0.00764
0.289	0.00399	9.284	0.0072	20.289	0.00754	30.289	0.00444	40.289	0.00379	50.289	0.00768
0.29	0.0039	9.285	0.00696	20.29	0.00788	30.29	0.00434	40.29	0.00393	50.29	0.00761
0.291	0.0037	9.286	0.00664	20.291	0.00812	30.291	0.00437	40.291	0.00417	50.291	0.00743
0.292	0.00342	9.287	0.00629	20.292	0.00824	30.292	0.00451	40.292	0.00449	50.292	0.00717
0.293	0.00309	9.288	0.00591	20.293	0.00825	30.293	0.00476	40.293	0.00486	50.293	0.00684
0.294	0.00273	9.289	0.00555	20.294	0.00815	30.294	0.00509	40.294	0.00523	50.294	0.00649
0.295	0.00237	9.29	0.00525	20.295	0.00794	30.295	0.00546	40.295	0.00559	50.295	0.00613
0.296	0.00205	9.291	0.00504	20.296	0.00765	30.296	0.00585	40.296	0.00591	50.296	0.0058
0.297	0.00181	9.292	0.00494	20.297	0.00731	30.297	0.00623	40.297	0.00614	50.297	0.00554
0.298	0.00169	9.293	0.00497	20.298	0.00696	30.298	0.00657	40.298	0.00625	50.298	0.0054
0.299	0.0017	9.294	0.00511	20.299	0.0066	30.299	0.00681	40.299	0.00624	50.299	0.00539
0.3	0.00181	9.295	0.00535	20.3	0.00628	30.3	0.00693	40.3	0.00612	50.3	0.00549
0.301	0.00203	9.296	0.00567	20.301	0.00605	30.301	0.00693	40.301	0.0059	50.301	0.00569
0.302	0.00234	9.297	0.00602	20.302	0.00593	30.302	0.00683	40.302	0.00559	50.302	0.00599
0.303	0.0027	9.298	0.00637	20.303	0.00594	30.303	0.00662	40.303	0.00525	50.303	0.00633
0.304	0.00307	9.299	0.0067	20.304	0.00607	30.304	0.00634	40.304	0.00488	50.304	0.00671
0.305	0.00344	9.3	0.00698	20.305	0.0063	30.305	0.006	40.305	0.00452	50.305	0.00708
0.306	0.00377	9.301	0.00715	20.306	0.00662	30.306	0.00565	40.306	0.00419	50.306	0.00742
0.307	0.00401	9.302	0.00721	20.307	0.00699	30.307	0.0053	40.307	0.00395	50.307	0.00767
0.308	0.00414	9.303	0.00715	20.308	0.00737	30.308	0.00499	40.308	0.00383	50.308	0.00781
0.309	0.00415	9.304	0.00699	20.309	0.00774	30.309	0.00477	40.309	0.00383	50.309	0.00782
0.31	0.00404	9.305	0.00673	20.31	0.00808	30.31	0.00466	40.31	0.00395	50.31	0.00773
0.311	0.00383	9.306	0.00639	20.311	0.00832	30.311	0.00468	40.311	0.00418	50.311	0.00752
0.312	0.00354	9.307	0.00602	20.312	0.00843	30.312	0.0048	40.312	0.00449	50.312	0.00723
0.313	0.00318	9.308	0.00563	20.313	0.00843	30.313	0.00503	40.313	0.00484	50.313	0.00688
0.314	0.0028	9.309	0.00525	20.314	0.00831	30.314	0.00534	40.314	0.00521	50.314	0.0065
0.315	0.00242	9.31	0.00492	20.315	0.00808	30.315	0.0057	40.315	0.00557	50.315	0.00611
0.316	0.00208	9.311	0.00468	20.316	0.00777	30.316	0.00607	40.316	0.00588	50.316	0.00575
0.317	0.00182	9.312	0.00457	20.317	0.00741	30.317	0.00643	40.317	0.00611	50.317	0.00548
0.318	0.00169	9.313	0.00457	20.318	0.00702	30.318	0.00675	40.318	0.00621	50.318	0.00533
0.319	0.00169	9.314	0.00469	20.319	0.00663	30.319	0.00698	40.319	0.0062	50.319	0.0053
0.32	0.00179	9.315	0.00491	20.32	0.00628	30.32	0.00709	40.32	0.00609	50.32	0.00538
0.321	0.002	9.316	0.00521	20.321	0.00602	30.321	0.00709	40.321	0.00587	50.321	0.00557
0.322	0.0023	9.317	0.00554	20.322	0.00588	30.322	0.00698	40.322	0.00557	50.322	0.00585
0.323	0.00265	9.318	0.00588	20.323	0.00587	30.323	0.00677	40.323	0.00523	50.323	0.00619
0.324	0.00302	9.319	0.0062	20.324	0.00598	30.324	0.00647	40.324	0.00487	50.324	0.00655
0.325	0.00338	9.32	0.00648	20.325	0.00618	30.325	0.00612	40.325	0.00451	50.325	0.00691
0.326	0.0037	9.321	0.00665	20.326	0.00648	30.326	0.00575	40.326	0.00419	50.326	0.00723
0.327	0.00394	9.322	0.0067	20.327	0.00682	30.327	0.00538	40.327	0.00398	50.327	0.00748
0.328	0.00407	9.323	0.00665	20.328	0.00718	30.328	0.00505	40.328	0.00388	50.328	0.00761
0.329	0.00407	9.324	0.00648	20.329	0.00753	30.329	0.00481	40.329	0.00391	50.329	0.00762
0.33	0.00397	9.325	0.00622	20.33	0.00785	30.33	0.0047	40.33	0.00405	50.33	0.00753
0.331	0.00377	9.326	0.00588	20.331	0.00807	30.331	0.00471	40.331	0.00429	50.331	0.00733
0.332	0.00348	9.327	0.00551	20.332	0.00818	30.332	0.00482	40.332	0.00462	50.332	0.00704
0.333	0.00314	9.328	0.00512	20.333	0.00816	30.333	0.00504	40.333	0.005	50.333	0.0067
0.334	0.00278	9.329	0.00475	20.334	0.00804	30.334	0.00535	40.334	0.00539	50.334	0.00634
0.335	0.00243	9.33	0.00444	20.335	0.00782	30.335	0.00571	40.335	0.00577	50.335	0.00597
0.336	0.0021	9.331	0.00423	20.336	0.00751	30.336	0.00607	40.336	0.00611	50.336	0.00564
0.337	0.00186	9.332	0.00415	20.337	0.00716	30.337	0.00643	40.337	0.00636	50.337	0.00539
0.338	0.00174	9.333	0.00418	20.338	0.00678	30.338	0.00675	40.338	0.00648	50.338	0.00526
0.339	0.00174	9.334	0.00432	20.339	0.00641	30.339	0.00697	40.339	0.00649	50.339	0.00525
0.34	0.00186	9.335	0.00456	20.34	0.00607	30.34	0.00707	40.34	0.00639	50.34	0.00537
0.341	0.00209	9.336	0.00488	20.341	0.00582	30.341	0.00706	40.341	0.00618	50.341	0.00558
0.342	0.0024	9.337	0.00523	20.342	0.00569	30.342	0.00694	40.342	0.00589	50.342	0.00589
0.343	0.00276	9.338	0.00559	20.343	0.00569	30.343	0.00672	40.343	0.00556	50.343	0.00626
0.344	0.00314	9.339	0.00594	20.344	0.0058	30.344	0.00643	40.344	0.0052	50.344	0.00664
0.345	0.00351	9.34	0.00622	20.345	0.00602	30.345	0.00608	40.345	0.00484	50.345	0.00701
0.346	0.00384	9.341	0.00641	20.346	0.00633	30.346	0.00572	40.346	0.00452	50.346	0.00735
0.347	0.00408	9.342	0.00649	20.347	0.00668	30.347	0.00536	40.347	0.00429	50.347	0.0076
0.348	0.00421	9.343	0.00646	20.348	0.00705	30.348	0.00503	40.348	0.00418	50.348	0.00774
0.349	0.00422	9.344	0.00632	20.349	0.00742	30.349	0.0048	40.349	0.00419	50.349	0.00776
0.35	0.00412	9.345	0.00609	20.35	0.00775	30.35	0.00469	40.35	0.00431	50.35	0.00766
0.351	0.00391	9.346	0.00577	20.351	0.00798	30.351	0.0047	40.351	0.00454	50.351	0.00747
0.352	0.00363	9.347	0.00542	20.352	0.00809	30.352	0.00482	40.352	0.00485	50.352	0.00718
0.353	0.00329	9.348	0.00505	20.353	0.00809	30.353	0.00506	40.353	0.00521	50.353	0.00685
0.354	0.00293	9.349	0.0047	20.354	0.00798	30.354	0.00538	40.354	0.00557	50.354	0.00649
0.355	0.00257	9.35	0.0044	20.355	0.00777	30.355	0.00574	40.355	0.00593	50.355	0.00613
0.356	0.00223	9.351	0.0042	20.356	0.00747	30.356	0.00613	40.356	0.00624	50.356	0.0058
0.357	0.00199	9.352	0.00412	20.357	0.00713	30.357	0.0065	40.357	0.00646	50.357	0.00555
0.358	0.00186	9.353	0.00417	20.358	0.00677	30.358	0.00684	40.358	0.00656	50.358	0.00542
0.359	0.00187	9.354	0.00432	20.359	0.0064	30.359	0.00709	40.359	0.00654	50.359	0.00541
0.36	0.00198	9.355	0.00458	20.36	0.00607	30.36	0.00722	40.36	0.00641	50.36	0.00552
0.361	0.00221	9.356	0.00491	20.361	0.00581	30.361	0.00723	40.361	0.00618	50.361	0.00573
0.362	0.00252	9.357	0.00528	20.362	0.00568	30.362	0.00713	40.362	0.00587	50.362	0.00604
0.363	0.00288	9.358	0.00566	20.363	0.00568	30.363	0.00693	40.363	0.0055	50.363	0.00639
0.364	0.00326	9.359	0.00602	20.364	0.00579	30.364	0.00664	40.364	0.00512	50.364	0.00677
0.365	0.00363	9.36	0.00633	20.365	0.006	30.365	0.0063	40.365	0.00474	50.365	0.00714
0.366	0.00397	9.361	0.00654	20.366	0.00631	30.366	0.00593	40.366	0.0044	50.366	0.00748
0.367	0.00422	9.362	0.00663	20.367	0.00665	30.367	0.00557	40.367	0.00416	50.367	0.00773
0.368	0.00435	9.363	0.00661	20.368	0.00702	30.368	0.00525	40.368	0.00403	50.368	0.00787
0.369	0.00436	9.364	0.00648	20.369	0.00737	30.369	0.00502	40.369	0.00403	50.369	0.00789
0.37	0.00426	9.365	0.00624	20.37	0.0077	30.37	0.00493	40.37	0.00414	50.37	0.00779
0.371	0.00406	9.366	0.00594	20.371	0.00792	30.371	0.00495	40.371	0.00435	50.371	0.0076
0.372	0.00377	9.367	0.00559	20.372	0.00803	30.372	0.00508	40.372	0.00464	50.372	0.00731
0.373	0.00343	9.368	0.00522	20.373	0.00803	30.373	0.00532	40.373	0.00497	50.373	0.00697
0.374	0.00306	9.369	0.00487	20.374	0.00791	30.374	0.00564	40.374	0.00532	50.374	0.00661
0.375	0.00269	9.37	0.00458	20.375	0.00769	30.375	0.00601	40.375	0.00565	50.375	0.00624
0.376	0.00235	9.371	0.00438	20.376	0.00739	30.376	0.00639	40.376	0.00595	50.376	0.0059
0.377	0.00211	9.372	0.00431	20.377	0.00704	30.377	0.00676	40.377	0.00615	50.377	0.00563
0.378	0.002	9.373	0.00436	20.378	0.00666	30.378	0.00709	40.378	0.00624	50.378	0.00549
0.379	0.00201	9.374	0.00452	20.379	0.00628	30.379	0.00733	40.379	0.00621	50.379	0.00547
0.38	0.00213	9.375	0.00478	20.38	0.00593	30.38	0.00745	40.38	0.00607	50.38	0.00556
0.381	0.00236	9.376	0.00511	20.381	0.00567	30.381	0.00744	40.381	0.00583	50.381	0.00576
0.382	0.00268	9.377	0.00549	20.382	0.00552	30.382	0.00733	40.382	0.0055	50.382	0.00605
0.383	0.00305	9.378	0.00586	20.383	0.0055	30.383	0.00711	40.383	0.00514	50.383	0.00639
0.384	0.00343	9.379	0.00622	20.384	0.00559	30.384	0.00681	40.384	0.00475	50.384	0.00675
0.385	0.00381	9.38	0.00653	20.385	0.00578	30.385	0.00647	40.385	0.00437	50.385	0.00711
0.386	0.00415	9.381	0.00673	20.386	0.00606	30.386	0.0061	40.386	0.00402	50.386	0.00743
0.387	0.00441	9.382	0.00682	20.387	0.00639	30.387	0.00573	40.387	0.00376	50.387	0.00766
0.388	0.00454	9.383	0.0068	20.388	0.00673	30.388	0.0054	40.388	0.00362	50.388	0.00778
0.389	0.00456	9.384	0.00667	20.389	0.00708	30.389	0.00514	40.389	0.00361	50.389	0.00778
0.39	0.00446	9.385	0.00645	20.39	0.00738	30.39	0.005	40.39	0.0037	50.39	0.00768
0.391	0.00426	9.386	0.00614	20.391	0.0076	30.391	0.00499	40.391	0.00391	50.391	0.00748
0.392	0.00398	9.387	0.00579	20.392	0.0077	30.392	0.00509	40.392	0.0042	50.392	0.00719
0.393	0.00365	9.388	0.00543	20.393	0.00768	30.393	0.00529	40.393	0.00454	50.393	0.00685
0.394	0.0033	9.389	0.00508	20.394	0.00755	30.394	0.00558	40.394	0.0049	50.394	0.00649
0.395	0.00294	9.39	0.00478	20.395	0.00731	30.395	0.00592	40.395	0.00525	50.395	0.00612
0.396	0.00262	9.391	0.00459	20.396	0.00699	30.396	0.00626	40.396	0.00555	50.396	0.00578
0.397	0.00238	9.392	0.00452	20.397	0.00661	30.397	0.0066	40.397	0.00576	50.397	0.00553
0.398	0.00226	9.393	0.00457	20.398	0.00621	30.398	0.00689	40.398	0.00586	50.398	0.0054
0.399	0.00227	9.394	0.00473	20.399	0.00581	30.399	0.0071	40.399	0.00584	50.399	0.0054
0.4	0.00239	9.395	0.00499	20.4	0.00544	30.4	0.00718	40.4	0.00571	50.4	0.0055
0.401	0.00262	9.396	0.00533	20.401	0.00517	30.401	0.00715	40.401	0.00548	50.401	0.00572
0.402	0.00294	9.397	0.0057	20.402	0.00503	30.402	0.00701	40.402	0.00517	50.402	0.00602
0.403	0.0033	9.398	0.00608	20.403	0.00501	30.403	0.00677	40.403	0.00481	50.403	0.00638
0.404	0.00367	9.399	0.00644	20.404	0.0051	30.404	0.00644	40.404	0.00442	50.404	0.00676
0.405	0.00404	9.4	0.00674	20.405	0.0053	30.405	0.00607	40.405	0.00404	50.405	0.00714
0.406	0.00436	9.401	0.00695	20.406	0.00559	30.406	0.00567	40.406	0.00368	50.406	0.00748
0.407	0.00459	9.402	0.00703	20.407	0.00594	30.407	0.00528	40.407	0.00341	50.407	0.00774
0.408	0.00471	9.403	0.007	20.408	0.0063	30.408	0.00492	40.408	0.00326	50.408	0.00788
0.409	0.0047	9.404	0.00686	20.409	0.00666	30.409	0.00466	40.409	0.00323	50.409	0.0079
0.41	0.0046	9.405	0.00661	20.41	0.00699	30.41	0.00451	40.41	0.00332	50.41	0.00781
0.411	0.00438	9.406	0.00629	20.411	0.00723	30.411	0.00449	40.411	0.00351	50.411	0.00761
0.412	0.00409	9.407	0.00594	20.412	0.00736	30.412	0.00458	40.412	0.00378	50.412	0.00732
0.413	0.00374	9.408	0.00557	20.413	0.00736	30.413	0.00478	40.413	0.0041	50.413	0.00698
0.414	0.00337	9.409	0.00521	20.414	0.00726	30.414	0.00507	40.414	0.00443	50.414	0.00662
0.415	0.003	9.41	0.0049	20.415	0.00706	30.415	0.0054	40.415	0.00476	50.415	0.00625
0.416	0.00266	9.411	0.00469	20.416	0.00678	30.416	0.00575	40.416	0.00504	50.416	0.00591
0.417	0.0024	9.412	0.0046	20.417	0.00644	30.417	0.0061	40.417	0.00523	50.417	0.00566
0.418	0.00227	9.413	0.00463	20.418	0.00608	30.418	0.00641	40.418	0.00531	50.418	0.00553
0.419	0.00226	9.414	0.00478	20.419	0.00572	30.419	0.00663	40.419	0.00526	50.419	0.00552
0.42	0.00236	9.415	0.00503	20.42	0.00539	30.42	0.00674	40.42	0.00511	50.42	0.00563
0.421	0.00256	9.416	0.00535	20.421	0.00514	30.421	0.00672	40.421	0.00486	50.421	0.00584
0.422	0.00286	9.417	0.00571	20.422	0.00502	30.422	0.00659	40.422	0.00452	50.422	0.00613
0.423	0.0032	9.418	0.00607	20.423	0.00502	30.423	0.00637	40.423	0.00414	50.423	0.00648
0.424	0.00357	9.419	0.00641	20.424	0.00513	30.424	0.00605	40.424	0.00374	50.424	0.00684
0.425	0.00393	9.42	0.00669	20.425	0.00535	30.425	0.00568	40.425	0.00334	50.425	0.0072
0.426	0.00425	9.421	0.00687	20.426	0.00566	30.426	0.00529	40.426	0.00297	50.426	0.00752
0.427	0.00449	9.422	0.00693	20.427	0.00602	30.427	0.0049	40.427	0.00269	50.427	0.00776
0.428	0.00461	9.423	0.00687	20.428	0.0064	30.428	0.00455	40.428	0.00253	50.428	0.00787
0.429	0.00462	9.424	0.00672	20.429	0.00678	30.429	0.00428	40.429	0.0025	50.429	0.00787
0.43	0.00452	9.425	0.00646	20.43	0.00712	30.43	0.00415	40.43	0.00258	50.43	0.00777
0.431	0.00431	9.426	0.00613	20.431	0.00737	30.431	0.00413	40.431	0.00277	50.431	0.00757
0.432	0.00402	9.427	0.00575	20.432	0.00751	30.432	0.00422	40.432	0.00305	50.432	0.00728
0.433	0.00368	9.428	0.00537	20.433	0.00752	30.433	0.00442	40.433	0.00337	50.433	0.00694
0.434	0.00332	9.429	0.005	20.434	0.00743	30.434	0.00471	40.434	0.00371	50.434	0.00658
0.435	0.00296	9.43	0.00468	20.435	0.00722	30.435	0.00506	40.435	0.00403	50.435	0.00621
0.436	0.00263	9.431	0.00446	20.436	0.00694	30.436	0.00541	40.436	0.00432	50.436	0.00588
0.437	0.0024	9.432	0.00437	20.437	0.00659	30.437	0.00576	40.437	0.00452	50.437	0.00564
0.438	0.00229	9.433	0.0044	20.438	0.00623	30.438	0.00607	40.438	0.0046	50.438	0.00553
0.439	0.00231	9.434	0.00453	20.439	0.00586	30.439	0.0063	40.439	0.00457	50.439	0.00554
0.44	0.00243	9.435	0.00477	20.44	0.00551	30.44	0.00641	40.44	0.00443	50.44	0.00565
0.441	0.00266	9.436	0.00509	20.441	0.00524	30.441	0.00641	40.441	0.00418	50.441	0.00588
0.442	0.00298	9.437	0.00544	20.442	0.00509	30.442	0.0063	40.442	0.00385	50.442	0.00619
0.443	0.00335	9.438	0.0058	20.443	0.00507	30.443	0.00608	40.443	0.00347	50.443	0.00655
0.444	0.00373	9.439	0.00614	20.444	0.00515	30.444	0.00578	40.444	0.00307	50.444	0.00693
0.445	0.0041	9.44	0.00643	20.445	0.00535	30.445	0.00543	40.445	0.00267	50.445	0.0073
0.446	0.00443	9.441	0.00661	20.446	0.00563	30.446	0.00505	40.446	0.00231	50.446	0.00764
0.447	0.00468	9.442	0.00668	20.447	0.00596	30.447	0.00467	40.447	0.00204	50.447	0.00789
0.448	0.00481	9.443	0.00663	20.448	0.00631	30.448	0.00433	40.448	0.0019	50.448	0.00802
0.449	0.00482	9.444	0.00647	20.449	0.00666	30.449	0.00407	40.449	0.00187	50.449	0.00803
0.45	0.00472	9.445	0.00621	20.45	0.00697	30.45	0.00394	40.45	0.00197	50.45	0.00793
0.451	0.00452	9.446	0.00587	20.451	0.00719	30.451	0.00393	40.451	0.00217	50.451	0.00773
0.452	0.00423	9.447	0.00549	20.452	0.0073	30.452	0.00402	40.452	0.00247	50.452	0.00744
0.453	0.0039	9.448	0.00509	20.453	0.00729	30.453	0.00423	40.453	0.00281	50.453	0.0071
0.454	0.00355	9.449	0.00471	20.454	0.00718	30.454	0.00452	40.454	0.00316	50.454	0.00673
0.455	0.0032	9.45	0.00439	20.455	0.00696	30.455	0.00487	40.455	0.00352	50.455	0.00637
0.456	0.00288	9.451	0.00418	20.456	0.00665	30.456	0.00523	40.456	0.00383	50.456	0.00603
0.457	0.00265	9.452	0.00409	20.457	0.00629	30.457	0.00558	40.457	0.00405	50.457	0.00577
0.458	0.00254	9.453	0.00411	20.458	0.00591	30.458	0.0059	40.458	0.00416	50.458	0.00564
0.459	0.00256	9.454	0.00425	20.459	0.00552	30.459	0.00612	40.459	0.00415	50.459	0.00563
0.46	0.00269	9.455	0.00449	20.46	0.00516	30.46	0.00623	40.46	0.00404	50.46	0.00574
0.461	0.00292	9.456	0.00481	20.461	0.00488	30.461	0.00622	40.461	0.00382	50.461	0.00595
0.462	0.00324	9.457	0.00516	20.462	0.00472	30.462	0.0061	40.462	0.00352	50.462	0.00625
0.463	0.00361	9.458	0.00552	20.463	0.00468	30.463	0.00589	40.463	0.00318	50.463	0.00659
0.464	0.00399	9.459	0.00587	20.464	0.00475	30.464	0.00559	40.464	0.00281	50.464	0.00695
0.465	0.00437	9.46	0.00616	20.465	0.00493	30.465	0.00524	40.465	0.00245	50.465	0.0073
0.466	0.00471	9.461	0.00635	20.466	0.0052	30.466	0.00488	40.466	0.00212	50.466	0.00762
0.467	0.00495	9.462	0.00642	20.467	0.00552	30.467	0.00451	40.467	0.00188	50.467	0.00785
0.468	0.00508	9.463	0.00638	20.468	0.00586	30.468	0.00417	40.468	0.00177	50.468	0.00796
0.469	0.00509	9.464	0.00623	20.469	0.00619	30.469	0.00392	40.469	0.00178	50.469	0.00795
0.47	0.005	9.465	0.00597	20.47	0.0065	30.47	0.00379	40.47	0.00191	50.47	0.00784
0.471	0.00481	9.466	0.00565	20.471	0.00672	30.471	0.00378	40.471	0.00214	50.471	0.00762
0.472	0.00453	9.467	0.00528	20.472	0.00682	30.472	0.00389	40.472	0.00247	50.472	0.00732
0.473	0.00421	9.468	0.0049	20.473	0.00681	30.473	0.00411	40.473	0.00284	50.473	0.00697
0.474	0.00387	9.469	0.00453	20.474	0.00669	30.474	0.00441	40.474	0.00323	50.474	0.0066
0.475	0.00353	9.47	0.00422	20.475	0.00647	30.475	0.00477	40.475	0.00362	50.475	0.00623
0.476	0.00323	9.471	0.00401	20.476	0.00616	30.476	0.00514	40.476	0.00396	50.476	0.00589
0.477	0.00302	9.472	0.00392	20.477	0.00579	30.477	0.00551	40.477	0.00422	50.477	0.00564
0.478	0.00294	9.473	0.00395	20.478	0.00539	30.478	0.00586	40.478	0.00435	50.478	0.00552
0.479	0.00298	9.474	0.0041	20.479	0.00499	30.479	0.00611	40.479	0.00437	50.479	0.00552
0.48	0.00312	9.475	0.00435	20.48	0.00462	30.48	0.00625	40.48	0.00428	50.48	0.00563
0.481	0.00338	9.476	0.00468	20.481	0.00434	30.481	0.00628	40.481	0.00408	50.481	0.00584
0.482	0.00372	9.477	0.00504	20.482	0.00418	30.482	0.0062	40.482	0.00379	50.482	0.00615
0.483	0.00411	9.478	0.00541	20.483	0.00414	30.483	0.00601	40.483	0.00346	50.483	0.0065
0.484	0.00451	9.479	0.00576	20.484	0.00421	30.484	0.00574	40.484	0.00309	50.484	0.00687
0.485	0.0049	9.48	0.00606	20.485	0.00439	30.485	0.00542	40.485	0.00273	50.485	0.00723
0.486	0.00526	9.481	0.00625	20.486	0.00466	30.486	0.00507	40.486	0.0024	50.486	0.00756
0.487	0.00553	9.482	0.00633	20.487	0.00499	30.487	0.00472	40.487	0.00217	50.487	0.00781
0.488	0.00568	9.483	0.00629	20.488	0.00533	30.488	0.00441	40.488	0.00207	50.488	0.00794
0.489	0.00572	9.484	0.00616	20.489	0.00568	30.489	0.00419	40.489	0.0021	50.489	0.00795
0.49	0.00564	9.485	0.00592	20.49	0.00599	30.49	0.00409	40.49	0.00223	50.49	0.00785
0.491	0.00546	9.486	0.00561	20.491	0.00622	30.491	0.00411	40.491	0.00247	50.491	0.00765
0.492	0.0052	9.487	0.00527	20.492	0.00634	30.492	0.00425	40.492	0.0028	50.492	0.00737
0.493	0.0049	9.488	0.00492	20.493	0.00634	30.493	0.00449	40.493	0.00318	50.493	0.00704
0.494	0.00457	9.489	0.00457	20.494	0.00623	30.494	0.00482	40.494	0.00357	50.494	0.00669
0.495	0.00425	9.49	0.00427	20.495	0.00601	30.495	0.0052	40.495	0.00395	50.495	0.00634
0.496	0.00395	9.491	0.00407	20.496	0.00571	30.496	0.00559	40.496	0.00429	50.496	0.00602
0.497	0.00374	9.492	0.00399	20.497	0.00535	30.497	0.00598	40.497	0.00454	50.497	0.00577
0.498	0.00364	9.493	0.00403	20.498	0.00498	30.498	0.00633	40.498	0.00468	50.498	0.00565
0.499	0.00367	9.494	0.00418	20.499	0.00459	30.499	0.00659	40.499	0.00469	50.499	0.00566
0.5	0.00382	9.495	0.00443	20.5	0.00423	30.5	0.00674	40.5	0.0046	50.5	0.00577
0.501	0.00406	9.496	0.00476	20.501	0.00395	30.501	0.00677	40.501	0.00439	50.501	0.006
0.502	0.00439	9.497	0.00512	20.502	0.00378	30.502	0.00669	40.502	0.00411	50.502	0.00631
0.503	0.00477	9.498	0.00549	20.503	0.00374	30.503	0.00651	40.503	0.00377	50.503	0.00667
0.504	0.00515	9.499	0.00585	20.504	0.00381	30.504	0.00624	40.504	0.00341	50.504	0.00704
0.505	0.00554	9.5	0.00614	20.505	0.00399	30.505	0.00592	40.505	0.00305	50.505	0.00741
0.506	0.00588	9.501	0.00634	20.506	0.00425	30.506	0.00557	40.506	0.00271	50.506	0.00775
0.507	0.00613	9.502	0.00643	20.507	0.00456	30.507	0.00523	40.507	0.00246	50.507	0.00799
0.508	0.00625	9.503	0.0064	20.508	0.00489	30.508	0.00491	40.508	0.00233	50.508	0.00812
0.509	0.00626	9.504	0.00626	20.509	0.00523	30.509	0.00467	40.509	0.00233	50.509	0.00813
0.51	0.00616	9.505	0.00602	20.51	0.00552	30.51	0.00456	40.51	0.00243	50.51	0.00803
0.511	0.00596	9.506	0.0057	20.511	0.00574	30.511	0.00456	40.511	0.00264	50.511	0.00784
0.512	0.00568	9.507	0.00535	20.512	0.00584	30.512	0.00468	40.512	0.00293	50.512	0.00756
0.513	0.00534	9.508	0.00499	20.513	0.00582	30.513	0.0049	40.513	0.00327	50.513	0.00724
0.514	0.00499	9.509	0.00464	20.514	0.0057	30.514	0.00521	40.514	0.00363	50.514	0.00689
0.515	0.00462	9.51	0.00434	20.515	0.00548	30.515	0.00556	40.515	0.00397	50.515	0.00654
0.516	0.0043	9.511	0.00413	20.516	0.00518	30.516	0.00593	40.516	0.00428	50.516	0.00623
0.517	0.00407	9.512	0.00405	20.517	0.00483	30.517	0.00631	40.517	0.00449	50.517	0.006
0.518	0.00396	9.513	0.00408	20.518	0.00445	30.518	0.00664	40.518	0.00458	50.518	0.00589
0.519	0.00397	9.514	0.00423	20.519	0.00407	30.519	0.00688	40.519	0.00455	50.519	0.00591
0.52	0.00409	9.515	0.00448	20.52	0.00372	30.52	0.00701	40.52	0.00442	50.52	0.00603
0.521	0.00431	9.516	0.0048	20.521	0.00345	30.521	0.00702	40.521	0.00417	50.521	0.00626
0.522	0.00462	9.517	0.00516	20.522	0.00331	30.522	0.00692	40.522	0.00385	50.522	0.00657
0.523	0.00498	9.518	0.00552	20.523	0.00329	30.523	0.00671	40.523	0.00347	50.523	0.00693
0.524	0.00534	9.519	0.00587	20.524	0.00338	30.524	0.00642	40.524	0.00307	50.524	0.0073
0.525	0.0057	9.52	0.00615	20.525	0.00357	30.525	0.00606	40.525	0.00267	50.525	0.00767
0.526	0.00602	9.521	0.00634	20.526	0.00386	30.526	0.00568	40.526	0.00231	50.526	0.00799
0.527	0.00625	9.522	0.00641	20.527	0.0042	30.527	0.0053	40.527	0.00203	50.527	0.00823
0.528	0.00636	9.523	0.00637	20.528	0.00457	30.528	0.00495	40.528	0.00188	50.528	0.00835
0.529	0.00634	9.524	0.00622	20.529	0.00494	30.529	0.00469	40.529	0.00185	50.529	0.00834
0.53	0.00622	9.525	0.00597	20.53	0.00528	30.53	0.00456	40.53	0.00193	50.53	0.00823
0.531	0.00599	9.526	0.00565	20.531	0.00554	30.531	0.00455	40.531	0.00212	50.531	0.00801
0.532	0.00569	9.527	0.00529	20.532	0.00568	30.532	0.00464	40.532	0.0024	50.532	0.00771
0.533	0.00533	9.528	0.00491	20.533	0.00571	30.533	0.00485	40.533	0.00272	50.533	0.00736
0.534	0.00496	9.529	0.00455	20.534	0.00563	30.534	0.00514	40.534	0.00307	50.534	0.00699
0.535	0.00458	9.53	0.00423	20.535	0.00545	30.535	0.00548	40.535	0.00341	50.535	0.00662
0.536	0.00424	9.531	0.00402	20.536	0.00518	30.536	0.00584	40.536	0.00371	50.536	0.00628
0.537	0.00398	9.532	0.00393	20.537	0.00485	30.537	0.0062	40.537	0.00392	50.537	0.00602
0.538	0.00385	9.533	0.00396	20.538	0.00451	30.538	0.00651	40.538	0.00402	50.538	0.00588
0.539	0.00383	9.534	0.0041	20.539	0.00416	30.539	0.00674	40.539	0.004	50.539	0.00587
0.54	0.00393	9.535	0.00435	20.54	0.00383	30.54	0.00685	40.54	0.00386	50.54	0.00598
0.541	0.00414	9.536	0.00467	20.541	0.00357	30.541	0.00685	40.541	0.00363	50.541	0.00618
0.542	0.00443	9.537	0.00503	20.542	0.00344	30.542	0.00673	40.542	0.0033	50.542	0.00647
0.543	0.00476	9.538	0.0054	20.543	0.00343	30.543	0.00651	40.543	0.00293	50.543	0.0068
0.544	0.00511	9.539	0.00576	20.544	0.00353	30.544	0.00621	40.544	0.00253	50.544	0.00714
0.545	0.00546	9.54	0.00606	20.545	0.00375	30.545	0.00585	40.545	0.00214	50.545	0.00748
0.546	0.00576	9.541	0.00626	20.546	0.00405	30.546	0.00546	40.546	0.00177	50.546	0.00778
0.547	0.00597	9.542	0.00634	20.547	0.00441	30.547	0.00507	40.547	0.00148	50.547	0.00799
0.548	0.00606	9.543	0.00632	20.548	0.00479	30.548	0.00471	40.548	0.00132	50.548	0.00808
0.549	0.00603	9.544	0.00618	20.549	0.00517	30.549	0.00443	40.549	0.00128	50.549	0.00805
0.55	0.00589	9.545	0.00594	20.55	0.00552	30.55	0.00427	40.55	0.00136	50.55	0.00791
0.551	0.00566	9.546	0.00563	20.551	0.00579	30.551	0.00423	40.551	0.00156	50.551	0.00768
0.552	0.00534	9.547	0.00527	20.552	0.00594	30.552	0.00431	40.552	0.00184	50.552	0.00736
0.553	0.00497	9.548	0.0049	20.553	0.00597	30.553	0.0045	40.553	0.00218	50.553	0.007
0.554	0.00459	9.549	0.00454	20.554	0.00589	30.554	0.00477	40.554	0.00253	50.554	0.00661
0.555	0.0042	9.55	0.00424	20.555	0.00571	30.555	0.0051	40.555	0.00288	50.555	0.00623
0.556	0.00386	9.551	0.00404	20.556	0.00544	30.556	0.00544	40.556	0.00319	50.556	0.00587
0.557	0.00361	9.552	0.00395	20.557	0.00512	30.557	0.00579	40.557	0.00341	50.557	0.00561
0.558	0.00349	9.553	0.00399	20.558	0.00477	30.558	0.0061	40.558	0.00351	50.558	0.00546
0.559	0.0035	9.554	0.00413	20.559	0.00442	30.559	0.00633	40.559	0.00348	50.559	0.00544
0.56	0.00361	9.555	0.00438	20.56	0.00409	30.56	0.00644	40.56	0.00334	50.56	0.00554
0.561	0.00383	9.556	0.0047	20.561	0.00384	30.561	0.00643	40.561	0.0031	50.561	0.00574
0.562	0.00414	9.557	0.00506	20.562	0.0037	30.562	0.00632	40.562	0.00277	50.562	0.00602
0.563	0.00449	9.558	0.00541	20.563	0.00369	30.563	0.0061	40.563	0.00239	50.563	0.00635
0.564	0.00485	9.559	0.00575	20.564	0.00378	30.564	0.00579	40.564	0.00198	50.564	0.0067
0.565	0.00521	9.56	0.00603	20.565	0.00398	30.565	0.00542	40.565	0.00158	50.565	0.00705
0.566	0.00552	9.561	0.00621	20.566	0.00426	30.566	0.00503	40.566	0.0012	50.566	0.00735
0.567	0.00574	9.562	0.00627	20.567	0.00461	30.567	0.00463	40.567	0.000921595	50.567	0.00756
0.568	0.00584	9.563	0.00622	20.568	0.00497	30.568	0.00427	40.568	0.000766425	50.568	0.00766
0.569	0.00582	9.564	0.00606	20.569	0.00533	30.569	0.00399	40.569	0.000735127	50.569	0.00763
0.57	0.00569	9.565	0.0058	20.57	0.00566	30.57	0.00384	40.57	0.000817391	50.57	0.0075
0.571	0.00546	9.566	0.00547	20.571	0.00591	30.571	0.00381	40.571	0.00101	50.571	0.00727
0.572	0.00515	9.567	0.0051	20.572	0.00605	30.572	0.0039	40.572	0.00129	50.572	0.00696
0.573	0.00479	9.568	0.00472	20.573	0.00607	30.573	0.00409	40.573	0.00162	50.573	0.0066
0.574	0.00442	9.569	0.00435	20.574	0.00597	30.574	0.00437	40.574	0.00198	50.574	0.00622
0.575	0.00405	9.57	0.00403	20.575	0.00577	30.575	0.00471	40.575	0.00232	50.575	0.00584
[truncated: 9,424 more rows]

## Sheet: Fig3e
	d33(pC/N)	g33(10-3 VmN-1)	fom(10-15 m2N-1)	density	d33/ρ	g33/ρ	fom/ρ
[truncated: 6 more rows]

[truncated: 13 more sheets: Fig3f, Fig3g, Fig4a, Fig4b, Fig4c-4f, Fig4d, Fig4e, Fig4h, Fig4i, Fig4j, Fig5b-5c, Fig5d-5e-5f, Fig5g]
